# Supplementary material for: Urban and rural prevalence of tuberculosis in low- and middle-income countries: A systematic review and meta-analysis
Source: PLoS Med. 2026 Apr 6;23(4):e1004779. doi: 10.1371/journal.pmed.1004779 (PMC13068319; doi:10.1371/journal.pmed.1004779)
Supplement: S3 Table — Summary of studies included in systematic review. (CSV) [file pmed.1004779.s006.csv]

Survey ID	WHO region	Country/Year	Age inclusion	World Bank country classification	TB incidence (per 100k)	Percent urban	Case definition	Diagnostic tests	Urban (n/N)	Rural (n/N)	Urban Prevalence (per 100k)	Rural Prevalence (per 100k)	Crude Urban: Rural Ratio	Risk of bias
26865	Africa	Eswatini (National) 2018-2019	15+	Lower-middle income	441	23.8%	Adjusted bacteriologically-confirmed TB prevalence	Xpert and Culture	NA/1196	NA/8742	385	344	1.1	Low
26942	Africa	Ethiopia (Dabat District) 2010-2010	14+	Low income	269	17.3%	Count of smear-positive TB cases	Smear	NA/5027	NA/18563	119	188	0.6	Not low
22718	Africa	Ethiopia (Hetosa District) 2013-2013	15+	Low income	224	18.6%	Adjusted bacteriologically-confirmed TB prevalence	Culture and Smear	9/5903	36/27170	153	125	1.2	Low
26913	Africa	Ethiopia (National) 2010-2011	15+	Low income	269	17.3%	Adjusted bacteriologically-confirmed TB prevalence	Culture and Smear	NA/7490	NA/34952	273	273	1.0	Low
26881	Africa	Ethiopia (Tigray) 2011-2011	15+	Low income	253	17.7%	Adjusted bacteriologically-confirmed TB prevalence	Culture and Smear	17/4624	13/7551	193	222	0.9	Not low
21508	Africa	Ghana (National) 2013-2013	15+	Lower-middle income	168	52.7%	Adjusted bacteriologically-confirmed TB prevalence	Xpert, Culture and Smear	NA/33122	NA/28604	293	429	0.7	Low
26924	Africa	Kenya (Karemo) 2010-2010	12+	Low income	531	23.6%	Count of bacteriologically-confirmed TB cases	Culture and Smear	1/275	15/4729	363	317	1.1	Not low
26860	Africa	Kenya (National) 2015-2016	15+	Lower-middle income	348	26.1%	Adjusted bacteriologically-confirmed TB prevalence	Xpert, Culture and Smear	NA/19444	NA/43606	760	453	1.7	Low
26862	Africa	Lesotho (National) 2019-2019	15+	Lower-middle income	654	28.6%	Adjusted bacteriologically-confirmed TB prevalence	Xpert and Culture	40/8230	85/12490	453	670	0.7	Low
26969	Africa	Malawi (National) 2013-2014	15+	Low income	228	16.1%	Adjusted bacteriologically-confirmed TB prevalence	Xpert, Culture and Smear	29/3654	103/27925	1014	373	2.7	Low
26869	Africa	Namibia (National) 2017-2018	15+	Upper-middle income	524	50.0%	Adjusted bacteriologically-confirmed TB prevalence	Xpert and Culture	54/12178	65/17317	537	391	1.4	Low
26917	Africa	Nigeria (National) 2012-2012	15+	Lower-middle income	219	45.2%	Adjusted bacteriologically-confirmed TB prevalence	Culture and Smear	NA/NA	NA/NA	663	323	2.1	Not low
26919	Africa	Tanzania (National) 2011-2012	15+	Low income	378	29.5%	Adjusted bacteriologically-confirmed TB prevalence	Xpert, Culture and Smear	17/6340	102/30889	279	315	0.9	Not low
26920	Africa	The Gambia (National) 2012-2013	15+	Low income	177	57.1%	Adjusted bacteriologically-confirmed TB prevalence	Culture and Smear	37/17546	34/25554	266	109	2.4	Low
26870	Africa	Uganda (National) 2014-2015	15+	Low income	202	21.5%	Adjusted bacteriologically-confirmed TB prevalence	Xpert, Culture and Smear	80/17338	80/23816	504	370	1.4	Low
26875	Africa	Zambia (Lusaka Province) 2005-2005	15+	Low income	602	36.9%	Adjusted bacteriologically-confirmed TB prevalence	Culture and Smear	51/NA	28/NA	1200	650	1.8	Not low
26918	Africa	Zambia (National) 2013-2014	15+	Lower-middle income	406	41.4%	Adjusted bacteriologically-confirmed TB prevalence	Xpert, Culture and Smear	NA/16057	NA/30042	993	460	2.2	Low
26857	Africa	Zimbabwe (National) 2014-2014	15+	Low income	278	32.5%	Adjusted bacteriologically-confirmed TB prevalence	Xpert, Culture and Smear	31/9097	76/24639	355	337	1.1	Low
26928	Eastern Mediterranean	Pakistan (National) 2010-2011	15+	Lower-middle income	276	35.0%	Adjusted bacteriologically-confirmed TB prevalence	Xpert, Culture and Smear	117/47809	224/58104	310	470	0.7	Not low
26989	Eastern Mediterranean	Sudan (National) 2013-2014	15+	Lower-middle income	94	33.7%	Adjusted bacteriologically-confirmed TB prevalence	Culture and Smear	NA/29912	NA/53290	275	136	2.0	Low
26956	South-East Asia	Bangladesh (National) 2007-2009	15+	Low income	221	29.0%	Adjusted smear-positive TB prevalence	Culture and Smear	NA/26046	NA/26052	51	86	0.6	Not low
26859	South-East Asia	Bangladesh (National) 2015-2016	15+	Lower-middle income	221	35.1%	Adjusted bacteriologically-confirmed TB prevalence	Xpert, Culture and Smear	107/34814	171/63896	316	270	1.2	Low
26861	South-East Asia	DPR Korea (National) 2015-2016	15+	Low income	NA	61.5%	Adjusted bacteriologically-confirmed TB prevalence	Culture and Smear	194/34413	143/23123	577	659	0.9	Low
26939	South-East Asia	India (Faridabad District) 2008-2009	15+	Low income	291	30.2%	Count of bacteriologically-confirmed TB cases	Culture and Smear	40/57338	60/41261	69	145	0.5	Low
26983	South-East Asia	India (Gujarat State) 2011-2012	15+	Lower-middle income	258	31.6%	Adjusted bacteriologically-confirmed TB prevalence	Culture and Smear	102/32940	156/39068	389	487	0.8	Low
26929	South-East Asia	India (Jabalpur District) 2009-2010	15+	Lower-middle income	276	30.9%	Unadjusted smear-positive TB prevalence	Culture and Smear	NA/NA	NA/NA	153	348	0.4	Low
26985	South-East Asia	India (Kanpur Nagar District) 2008-2010	15+	Lower-middle income	283	30.6%	Adjusted bacteriologically-confirmed TB prevalence	Culture and Smear	NA/NA	NA/NA	328	810	0.4	Low
26872	South-East Asia	India (Mohali District) 2008-2010	15+	Lower-middle income	283	30.6%	Unadjusted bacteriologically-confirmed TB prevalence	Culture and Smear	NA/34161	NA/51609	11	32	0.3	Low
28002	South-East Asia	India (Tamil Nadu) 2021-2022	15+	Lower-middle income	196	35.9%	Unadjusted bacteriologically-confirmed TB prevalence	Xpert, Culture and Smear	97/62169	147/68763	157	214	0.7	Low
26982	South-East Asia	India (Wardha District) 2007-2009	15+	Low income	291	30.2%	Adjusted bacteriologically-confirmed TB prevalence	Culture and Smear	19/14030	67/36302	153	189	0.8	Low
26940	South-East Asia	Indonesia (National) 2004-2004	15+	Low income	363	45.1%	Adjusted smear-positive TB prevalence	Culture and Smear	NA/23150	NA/27004	102	106	1.0	Not low
26858	South-East Asia	Indonesia (National) 2013-2014	15+	Lower-middle income	329	52.6%	Adjusted bacteriologically-confirmed TB prevalence	Xpert, Culture and Smear	228/31871	198/36073	845	674	1.3	Low
26915	South-East Asia	Myanmar (National) 2009-2010	15+	Low income	500	28.9%	Adjusted bacteriologically-confirmed TB prevalence	Culture and Smear	103/11254	208/40113	903	526	1.7	Low
26864	South-East Asia	Myanmar (National) 2017-2018	15+	Lower-middle income	338	30.6%	Count of bacteriologically-confirmed TB cases	Xpert, Culture and Smear	136/24137	186/42343	563	439	1.3	Not low
26975	South-East Asia	Thailand (National) 2012-2012	15+	Upper-middle income	172	45.4%	Unadjusted bacteriologically-confirmed TB prevalence	Xpert, Culture and Smear	21/NA	121/NA	240	224	1.1	Not low
28646	Western Pacific	Cambodia (National) 2023-2024	15+	Lower-middle income	272	26.0%	Adjusted bacteriologically-confirmed TB prevalence	Xpert and Culture	78/13158	117/21678	596	509	1.2	Low
26740	Western Pacific	China (Multiple Areas) 2013-2013	65+	Upper-middle income	70	53.0%	Unadjusted bacteriologically-confirmed TB prevalence	Culture and Smear	14/12933	48/21336	108	224	0.5	Not low
26981	Western Pacific	China (National) 2000-2000	15+	Low income	107	35.9%	Adjusted bacteriologically-confirmed TB prevalence	Culture and Smear	NA/NA	NA/NA	152	224	0.7	Low
26949	Western Pacific	China (National) 2010-2010	15+	Lower-middle income	76	49.2%	Adjusted bacteriologically-confirmed TB prevalence	Culture and Smear	NA/NA	NA/NA	73	163	0.4	Low
26951	Western Pacific	China (Shandong Province) 2010-2010	15+	Lower-middle income	76	49.2%	Adjusted bacteriologically-confirmed TB prevalence	Culture and Smear	NA/26101	NA/28178	9	43	0.2	Low
24214	Western Pacific	China (Xinjiang Uyghur Region) 2010-2011	15+	Lower-middle income	76	49.2%	Adjusted bacteriologically-confirmed TB prevalence	Culture and Smear	NA/8405	NA/12104	109	506	0.2	Low
26905	Western Pacific	Lao Pdr (National) 2010-2011	15+	Low income	221	30.1%	Adjusted bacteriologically-confirmed TB prevalence	Culture and Smear	42/10209	195/29003	436	663	0.7	Low
26866	Western Pacific	Mongolia (National) 2014-2015	15+	Lower-middle income	428	68.2%	Count of bacteriologically-confirmed TB cases	Xpert, Culture and Smear	142/27112	106/23197	523	456	1.1	Low
26868	Western Pacific	Philippines (National) 2016-2016	15+	Lower-middle income	554	46.5%	Count of bacteriologically-confirmed TB cases	Xpert, Culture and Smear	244/21526	222/25163	1133	882	1.3	Low
26944	Western Pacific	Phillipines (National) 2007-2007	10+	Lower-middle income	520	45.5%	Adjusted bacteriologically-confirmed TB prevalence	Culture and Smear	NA/8331	NA/11635	670	650	1.0	Not low
26973	Western Pacific	Viet Nam (National) 2006-2007	15+	Low income	260	27.9%	Adjusted bacteriologically-confirmed TB prevalence	Culture and Smear	72/26357	197/67822	282	344	0.8	Low
24644	Western Pacific	Viet Nam (National) 2017-2018	15+	Lower-middle income	182	35.9%	Count of bacteriologically-confirmed TB cases	Xpert, Culture and Smear	90/18656	131/43107	482	303	1.6	Low
