# Supplementary material for: Urban and rural prevalence of tuberculosis in low- and middle-income countries: A systematic review and meta-analysis
Source: PLoS Med. 2026 Apr 6;23(4):e1004779. doi: 10.1371/journal.pmed.1004779 (PMC13068319; doi:10.1371/journal.pmed.1004779)
Supplement: S4 Table — Summary of TB screening and prevalence data in studies contributing to meta-analysis. Note: Urban and rural values do not sum to the overall total because some surveys did not provide disaggregated results, even though they reported urban–rural prevalence. In addition, some surveys included other regional categories (e.g., pastoralist populations), which also contribute to the discrepancy. Percentages are calculated with respect to the reported urban–rural values. (CSV) [file pmed.1004779.s007.csv]

Description	Urban	Urban (%)	Rural	Rural (%)	N studies reporting	Total
Eligible	742,142	39.8	1,122,942	60.2	29	2,508,921
Participants	804,353	39.0	1,256,813	61.0	40	2,454,443
Symptom positive	21,995	34.3	42,141	65.7	21	89,496
Abnormal CXR	44,660	36.9	76,372	63.1	22	153,932
Bacteriological positive	2,212	39.9	3,334	60.1	29	7,509
Smear positive	593	33.2	1,191	66.8	19	3,185
Culture positive	485	35.7	873	64.3	9	3,830
