# Supplementary material for: Urban and rural prevalence of tuberculosis in low- and middle-income countries: A systematic review and meta-analysis
Source: PLoS Med. 2026 Apr 6;23(4):e1004779. doi: 10.1371/journal.pmed.1004779 (PMC13068319; doi:10.1371/journal.pmed.1004779)
Supplement: S5 Table — Estimated from a Bayesian multivariate regression model, which jointly estimated TB incidence and case detection ratio, and combined with assumptions around duration of infectiousness, distribution of urban and rural populations, with modelled estimates of urban and rural TB prevalence by year. (XLSX) [file pmed.1004779.s013.xlsx]

## Sheet: Sheet1
study.country	WHO.region	year	population	urban_population	rural_population	urban_cases	rural_cases	total_cases	urban_perc	rural_perc
Bangladesh	South-East Asia region	2000	134,544,304	31,739,001	102,805,303	139,578 (54,661–313,243)	641,517 (359,969–1,178,507)	788,970 (448,497–1,418,545)	18.0% (8.3–30.9)	82.0% (69.1–91.7)
Bangladesh	South-East Asia region	2001	136,805,810	32,964,728	103,841,082	146,744 (60,390–320,971)	636,633 (358,847–1,164,599)	790,687 (451,593–1,416,525)	18.7% (9.1–31.3)	81.3% (68.7–90.9)
Bangladesh	South-East Asia region	2002	138,933,658	34,394,416	104,539,242	153,781 (65,368–328,487)	627,341 (354,852–1,135,535)	788,177 (452,456–1,407,070)	19.7% (10.0–31.8)	80.3% (68.2–90.0)
Bangladesh	South-East Asia region	2003	140,970,351	35,847,351	105,123,000	160,335 (70,701–337,125)	615,770 (349,273–1,110,685)	781,589 (451,028–1,390,294)	20.8% (11.1–32.5)	79.2% (67.5–88.9)
Bangladesh	South-East Asia region	2004	142,902,856	37,317,652	105,585,204	166,451 (76,428–343,366)	599,733 (341,824–1,077,206)	771,867 (448,530–1,372,254)	21.8% (12.2–33.2)	78.2% (66.8–87.8)
Bangladesh	South-East Asia region	2005	144,715,786	38,796,855	105,918,931	171,718 (82,165–349,314)	581,422 (333,628–1,042,242)	759,258 (441,925–1,346,960)	22.9% (13.4–33.9)	77.1% (66.1–86.6)
Bangladesh	South-East Asia region	2006	146,405,973	40,286,532	106,119,441	176,351 (87,679–352,788)	561,809 (324,867–1,003,677)	743,261 (434,998–1,314,079)	24.0% (14.8–34.7)	76.0% (65.3–85.2)
Bangladesh	South-East Asia region	2007	147,989,278	41,787,732	106,201,546	180,654 (91,973–354,172)	541,168 (314,601–962,477)	726,307 (427,163–1,278,074)	25.1% (16.1–35.6)	74.9% (64.4–83.9)
Bangladesh	South-East Asia region	2008	149,474,264	43,299,705	106,174,559	184,336 (96,335–355,895)	518,318 (303,419–921,166)	707,709 (419,458–1,236,552)	26.3% (17.6–36.3)	73.7% (63.7–82.4)
Bangladesh	South-East Asia region	2009	150,873,714	44,823,072	106,050,642	187,797 (100,987–357,018)	496,020 (291,800–875,772)	687,531 (410,776–1,207,775)	27.5% (19.1–37.1)	72.5% (62.9–80.9)
Bangladesh	South-East Asia region	2010	152,201,981	46,363,767	105,838,214	191,125 (105,257–358,194)	473,630 (281,435–832,452)	667,262 (401,798–1,165,105)	28.8% (20.6–38.2)	71.2% (61.8–79.4)
Bangladesh	South-East Asia region	2011	153,591,076	47,958,813	105,632,263	194,834 (109,542–359,649)	452,896 (270,988–793,716)	649,853 (392,672–1,129,656)	30.1% (22.0–39.2)	69.9% (60.8–78.0)
Bangladesh	South-East Asia region	2012	155,070,101	49,611,577	105,458,524	198,898 (113,408–362,200)	433,842 (260,559–759,528)	633,636 (385,793–1,097,455)	31.4% (23.4–40.4)	68.6% (59.6–76.6)
Bangladesh	South-East Asia region	2013	156,532,141	51,283,060	105,249,081	203,226 (116,309–368,167)	415,776 (251,125–726,726)	621,190 (380,570–1,075,447)	32.8% (24.8–41.6)	67.2% (58.4–75.2)
Bangladesh	South-East Asia region	2014	157,964,929	52,973,539	104,991,390	207,899 (120,333–374,820)	399,977 (243,390–701,542)	609,204 (377,881–1,058,556)	34.2% (26.2–43.0)	65.8% (57.0–73.8)
Bangladesh	South-East Asia region	2015	159,383,179	54,681,181	104,701,998	213,421 (123,822–385,478)	385,506 (233,595–677,046)	600,782 (373,892–1,040,044)	35.7% (27.6–44.6)	64.3% (55.4–72.4)
Bangladesh	South-East Asia region	2016	160,811,932	56,417,650	104,394,282	219,640 (127,770–394,135)	373,216 (225,875–657,573)	594,420 (371,411–1,031,505)	37.1% (28.7–46.4)	62.9% (53.6–71.3)
Bangladesh	South-East Asia region	2017	162,186,147	58,156,709	104,029,438	226,580 (132,006–408,531)	362,075 (217,893–641,494)	591,129 (368,982–1,024,652)	38.5% (29.7–48.4)	61.5% (51.6–70.3)
Bangladesh	South-East Asia region	2018	163,523,103	59,901,783	103,621,320	233,843 (135,348–427,479)	351,722 (210,028–628,771)	588,657 (364,407–1,026,059)	39.9% (30.7–50.4)	60.1% (49.6–69.3)
Bangladesh	South-East Asia region	2019	164,913,055	61,685,728	103,227,327	242,801 (139,535–449,872)	343,310 (202,078–623,918)	588,968 (362,828–1,043,480)	41.4% (31.6–52.5)	58.6% (47.5–68.4)
Bangladesh	South-East Asia region	2020	166,298,024	63,487,597	102,810,427	252,601 (142,928–477,735)	335,297 (193,644–623,407)	591,615 (360,265–1,061,441)	42.9% (32.4–54.9)	57.1% (45.1–67.6)
Bangladesh	South-East Asia region	2021	167,658,854	65,296,417	102,362,437	262,619 (145,674–504,040)	329,096 (184,759–619,790)	595,942 (356,985–1,086,800)	44.3% (33.2–57.1)	55.7% (42.9–66.8)
Bangladesh	South-East Asia region	2022	169,384,897	67,264,436	102,120,461	274,373 (149,537–537,498)	324,329 (176,454–624,440)	602,847 (353,921–1,121,609)	45.7% (34.0–59.4)	54.3% (40.6–66.0)
Bangladesh	South-East Asia region	2023	171,466,990	69,397,835	102,069,155	287,880 (151,556–573,745)	320,766 (168,017–634,553)	614,002 (346,414–1,158,732)	47.2% (34.7–61.9)	52.8% (38.1–65.3)
Bangladesh	South-East Asia region	2024	173,562,364	71,559,763	102,002,601	302,067 (152,932–615,814)	317,338 (157,721–647,393)	625,421 (340,641–1,201,481)	48.6% (35.4–64.2)	51.4% (35.8–64.6)
Cambodia	Western Pacific region	2000	12,462,336	2,316,250	10,146,086	41,275 (14,189–120,637)	236,871 (125,908–446,663)	282,667 (154,224–525,275)	14.6% (6.0–34.1)	85.4% (65.9–94.0)
Cambodia	Western Pacific region	2001	12,658,484	2,367,516	10,290,968	40,813 (14,741–115,047)	227,577 (123,003–421,652)	272,707 (151,270–499,938)	15.0% (6.4–33.8)	85.0% (66.2–93.6)
Cambodia	Western Pacific region	2002	12,855,241	2,419,356	10,435,885	39,630 (14,839–108,148)	215,294 (117,506–396,116)	257,786 (145,072–470,328)	15.4% (6.7–33.7)	84.6% (66.3–93.3)
Cambodia	Western Pacific region	2003	13,050,968	2,471,462	10,579,506	37,786 (14,618–99,986)	199,495 (109,657–364,978)	239,751 (136,266–435,356)	15.8% (7.1–33.4)	84.2% (66.6–92.9)
Cambodia	Western Pacific region	2004	13,244,731	2,523,783	10,720,948	35,420 (14,187–90,835)	180,666 (101,000–329,194)	218,304 (125,115–394,603)	16.2% (7.6–33.1)	83.8% (66.9–92.4)
Cambodia	Western Pacific region	2005	13,439,202	2,576,833	10,862,369	32,498 (13,511–80,926)	161,289 (91,093–292,666)	195,865 (113,551–351,173)	16.6% (8.1–32.7)	83.4% (67.3–91.9)
Cambodia	Western Pacific region	2006	13,639,028	2,631,378	11,007,650	29,460 (12,646–71,368)	141,918 (81,382–254,979)	173,088 (102,292–307,140)	17.0% (8.6–32.5)	83.0% (67.5–91.4)
Cambodia	Western Pacific region	2007	13,841,770	2,687,103	11,154,667	26,474 (11,827–62,192)	124,189 (72,184–220,719)	151,645 (90,985–267,366)	17.5% (9.2–32.3)	82.5% (67.7–90.8)
Cambodia	Western Pacific region	2008	14,053,479	2,750,406	11,303,073	23,945 (11,022–54,425)	108,044 (63,894–190,964)	133,034 (81,126–232,676)	18.0% (9.7–32.2)	82.0% (67.8–90.3)
Cambodia	Western Pacific region	2009	14,276,810	2,845,368	11,431,442	21,956 (10,366–48,153)	94,730 (56,707–165,257)	117,215 (72,604–203,228)	18.6% (10.4–32.4)	81.4% (67.6–89.6)
Cambodia	Western Pacific region	2010	14,500,726	2,942,777	11,557,949	20,348 (9,856–43,285)	83,874 (50,831–145,185)	104,484 (65,484–180,552)	19.3% (11.1–32.7)	80.7% (67.3–88.9)
Cambodia	Western Pacific region	2011	14,722,584	3,042,128	11,680,456	19,069 (9,499–39,995)	75,235 (46,128–130,064)	94,735 (59,752–162,940)	20.1% (11.8–33.0)	79.9% (67.0–88.2)
Cambodia	Western Pacific region	2012	14,945,085	3,143,998	11,801,087	18,262 (9,276–37,439)	68,877 (42,593–118,778)	87,505 (55,476–150,149)	20.9% (12.5–33.4)	79.1% (66.6–87.5)
Cambodia	Western Pacific region	2013	15,170,208	3,248,700	11,921,508	17,836 (9,150–36,053)	64,266 (40,047–111,119)	82,391 (52,562–140,902)	21.6% (13.3–34.1)	78.4% (65.9–86.7)
Cambodia	Western Pacific region	2014	15,396,772	3,356,342	12,040,430	17,715 (9,233–35,391)	61,208 (38,230–104,990)	79,062 (50,631–134,740)	22.4% (14.0–34.6)	77.6% (65.4–86.0)
Cambodia	Western Pacific region	2015	15,623,251	3,466,487	12,156,764	17,916 (9,487–35,406)	59,408 (37,105–102,077)	77,428 (49,551–131,781)	23.2% (14.7–35.1)	76.8% (64.9–85.3)
Cambodia	Western Pacific region	2016	15,852,803	3,579,880	12,272,923	18,448 (9,753–36,034)	58,502 (36,414–100,144)	77,144 (49,042–131,196)	24.0% (15.5–35.9)	76.0% (64.1–84.5)
Cambodia	Western Pacific region	2017	16,073,372	3,693,661	12,379,711	19,150 (10,224–37,539)	58,279 (35,982–99,738)	77,696 (48,887–132,316)	24.8% (16.1–36.9)	75.2% (63.1–83.9)
Cambodia	Western Pacific region	2018	16,274,522	3,806,285	12,468,237	20,097 (10,685–39,119)	58,367 (35,810–100,797)	78,725 (49,387–134,620)	25.6% (16.8–37.7)	74.4% (62.3–83.2)
Cambodia	Western Pacific region	2019	16,481,304	3,923,374	12,557,930	21,142 (11,307–41,512)	58,758 (35,666–101,819)	80,273 (49,870–137,669)	26.5% (17.5–38.7)	73.5% (61.3–82.5)
Cambodia	Western Pacific region	2020	16,725,474	4,052,917	12,672,557	22,359 (11,895–43,997)	59,446 (35,555–103,571)	82,372 (50,692–140,972)	27.4% (18.1–40.1)	72.6% (59.9–81.9)
Cambodia	Western Pacific region	2021	16,974,305	4,187,222	12,787,083	23,539 (12,377–46,456)	59,751 (35,282–104,795)	83,921 (51,308–144,652)	28.3% (18.7–41.5)	71.7% (58.5–81.3)
Cambodia	Western Pacific region	2022	17,201,724	4,320,041	12,881,683	24,613 (12,756–48,958)	59,599 (34,774–106,378)	84,834 (51,463–148,290)	29.2% (19.2–43.0)	70.8% (57.0–80.8)
Cambodia	Western Pacific region	2023	17,423,880	4,455,286	12,968,594	25,533 (13,063–51,268)	58,907 (33,374–107,064)	84,955 (50,446–151,342)	30.2% (19.7–44.6)	69.8% (55.4–80.3)
Cambodia	Western Pacific region	2024	17,638,801	4,592,262	13,046,539	26,132 (13,142–54,033)	57,830 (31,580–108,089)	84,431 (48,705–153,930)	31.1% (20.2–46.2)	68.9% (53.8–79.8)
China	Western Pacific region	2000	1,262,645,000	452,999,147	809,645,853	647,911 (293,140–1,343,795)	2,641,569 (1,489,951–4,790,804)	3,302,176 (1,891,250–5,933,535)	20.0% (11.1–29.6)	80.0% (70.4–88.9)
China	Western Pacific region	2001	1,271,850,000	471,767,321	800,082,680	637,864 (302,116–1,293,898)	2,429,124 (1,385,428–4,337,770)	3,082,613 (1,795,144–5,460,551)	21.2% (12.3–30.4)	78.8% (69.6–87.7)
China	Western Pacific region	2002	1,280,400,000	491,993,700	788,406,300	617,743 (303,673–1,214,074)	2,172,412 (1,262,453–3,848,679)	2,802,664 (1,653,652–4,938,234)	22.5% (13.7–31.3)	77.5% (68.7–86.3)
China	Western Pacific region	2003	1,288,400,000	512,473,984	775,926,016	583,267 (299,624–1,122,111)	1,892,746 (1,118,608–3,335,844)	2,487,754 (1,498,862–4,338,128)	23.9% (15.2–32.5)	76.1% (67.5–84.8)
China	Western Pacific region	2004	1,296,075,000	533,257,098	762,817,902	536,497 (286,503–1,010,933)	1,610,065 (968,857–2,813,971)	2,152,125 (1,322,386–3,715,004)	25.2% (16.8–33.8)	74.8% (66.2–83.2)
China	Western Pacific region	2005	1,303,720,000	554,367,818	749,352,182	484,373 (265,485–906,704)	1,342,535 (814,722–2,359,158)	1,828,555 (1,127,094–3,174,138)	26.7% (18.4–34.8)	73.3% (65.2–81.6)
China	Western Pacific region	2006	1,311,020,000	575,118,254	735,901,746	431,919 (241,668–818,750)	1,107,256 (669,861–1,986,028)	1,544,095 (949,242–2,750,815)	28.2% (20.2–36.2)	71.8% (63.8–79.8)
China	Western Pacific region	2007	1,317,885,000	595,670,841	722,214,159	386,176 (218,839–739,749)	917,243 (554,581–1,699,091)	1,304,233 (803,533–2,406,279)	29.7% (21.9–37.7)	70.3% (62.3–78.1)
China	Western Pacific region	2008	1,324,655,000	616,481,190	708,173,810	350,457 (200,937–685,627)	772,323 (471,755–1,477,738)	1,122,307 (700,833–2,148,336)	31.2% (23.6–39.4)	68.8% (60.6–76.4)
China	Western Pacific region	2009	1,331,260,000	637,407,288	693,852,712	324,390 (191,315–656,283)	663,826 (413,340–1,310,329)	989,025 (629,635–1,935,543)	32.8% (25.3–41.1)	67.2% (58.9–74.7)
China	Western Pacific region	2010	1,337,705,000	658,498,663	679,206,337	308,168 (186,274–636,576)	582,935 (372,516–1,167,732)	893,324 (584,081–1,769,990)	34.5% (26.8–43.0)	65.5% (57.0–73.2)
China	Western Pacific region	2011	1,345,035,000	679,390,629	665,644,371	298,281 (184,700–617,662)	525,213 (340,750–1,064,733)	825,991 (554,572–1,662,577)	36.2% (28.2–45.0)	63.8% (55.0–71.8)
China	Western Pacific region	2012	1,354,190,000	700,996,454	653,193,546	294,999 (183,831–610,746)	483,556 (316,511–986,533)	780,182 (533,221–1,575,020)	37.9% (29.4–47.0)	62.1% (53.0–70.6)
China	Western Pacific region	2013	1,363,240,000	722,694,421	640,545,579	297,484 (185,484–614,676)	454,093 (298,020–930,719)	752,242 (518,065–1,504,235)	39.6% (30.5–49.1)	60.4% (50.9–69.5)
China	Western Pacific region	2014	1,371,860,000	744,357,517	627,502,483	305,710 (188,872–623,527)	434,165 (281,490–882,715)	740,742 (509,652–1,461,812)	41.4% (31.4–51.4)	58.6% (48.6–68.6)
China	Western Pacific region	2015	1,379,860,000	765,822,300	614,037,700	318,685 (194,611–641,989)	421,262 (269,950–846,663)	741,880 (504,783–1,426,884)	43.2% (32.3–53.8)	56.8% (46.2–67.7)
China	Western Pacific region	2016	1,387,790,000	787,376,534	600,413,466	337,568 (202,932–669,046)	415,201 (260,968–816,511)	756,865 (510,428–1,427,550)	45.0% (33.0–56.2)	55.0% (43.8–67.0)
China	Western Pacific region	2017	1,396,215,000	809,246,214	586,968,786	363,749 (215,615–698,685)	415,485 (255,784–792,398)	782,988 (524,235–1,436,180)	46.8% (33.7–58.8)	53.2% (41.2–66.3)
China	Western Pacific region	2018	1,402,760,000	829,760,595	572,999,405	395,490 (231,209–739,808)	421,325 (254,278–790,763)	822,120 (546,858–1,460,957)	48.6% (34.3–61.4)	51.4% (38.6–65.7)
China	Western Pacific region	2019	1,407,745,000	848,982,855	558,762,145	434,795 (250,917–790,894)	430,172 (255,397–792,626)	869,812 (578,275–1,503,753)	50.4% (34.9–63.9)	49.6% (36.1–65.1)
China	Western Pacific region	2020	1,411,100,000	866,810,508	544,289,492	474,725 (273,033–845,108)	439,909 (254,399–804,371)	920,265 (609,573–1,554,465)	52.1% (35.4–66.4)	47.9% (33.6–64.6)
China	Western Pacific region	2021	1,412,360,000	882,894,483	529,465,517	514,839 (293,872–911,669)	445,272 (249,477–823,562)	972,031 (637,006–1,617,683)	53.8% (35.8–68.8)	46.2% (31.2–64.2)
China	Western Pacific region	2022	1,412,175,000	897,578,430	514,596,570	552,597 (308,771–978,469)	446,823 (240,514–844,017)	1,007,460 (656,003–1,693,170)	55.4% (36.3–71.2)	44.6% (28.8–63.7)
China	Western Pacific region	2023	1,410,710,000	910,895,447	499,814,553	580,131 (317,102–1,059,329)	441,523 (227,088–869,520)	1,029,759 (657,839–1,761,888)	57.1% (36.7–73.3)	42.9% (26.7–63.3)
China	Western Pacific region	2024	1,408,975,000	923,498,574	485,476,426	599,933 (314,338–1,134,678)	426,855 (206,205–896,688)	1,035,836 (634,073–1,869,079)	58.6% (37.1–75.4)	41.4% (24.6–62.9)
Eswatini	Africa region	2000	1,041,414	236,255	805,159	3,208 (832–11,139)	14,029 (4,937–37,634)	17,557 (6,339–46,969)	18.3% (7.6–39.7)	81.7% (60.3–92.4)
Eswatini	Africa region	2001	1,051,064	237,067	813,997	3,607 (999–12,018)	15,632 (5,781–40,317)	19,511 (7,391–50,310)	18.6% (8.0–39.1)	81.4% (60.9–92.0)
Eswatini	Africa region	2002	1,059,441	237,580	821,861	4,019 (1,152–13,006)	17,157 (6,431–43,589)	21,389 (8,308–54,065)	18.8% (8.4–38.5)	81.2% (61.5–91.6)
Eswatini	Africa region	2003	1,066,700	237,831	828,869	4,437 (1,319–14,065)	18,580 (7,158–47,210)	23,289 (9,181–58,106)	19.1% (8.9–37.8)	80.9% (62.2–91.1)
Eswatini	Africa region	2004	1,073,159	237,876	835,283	4,791 (1,483–14,836)	19,748 (7,770–49,461)	24,817 (9,954–61,537)	19.3% (9.4–37.0)	80.7% (63.0–90.6)
Eswatini	Africa region	2005	1,079,022	237,795	841,227	5,087 (1,645–15,631)	20,577 (8,058–51,912)	25,877 (10,365–64,407)	19.6% (9.8–36.5)	80.4% (63.5–90.2)
Eswatini	Africa region	2006	1,084,436	237,600	846,836	5,282 (1,731–15,791)	20,970 (8,331–52,546)	26,552 (10,723–66,124)	19.9% (10.4–35.9)	80.1% (64.1–89.6)
Eswatini	Africa region	2007	1,090,705	238,090	852,615	5,394 (1,802–15,768)	21,039 (8,428–52,357)	26,772 (10,888–65,841)	20.2% (10.7–35.4)	79.8% (64.6–89.3)
Eswatini	Africa region	2008	1,098,091	242,074	856,017	5,429 (1,852–15,683)	20,520 (8,236–50,918)	26,243 (10,818–64,083)	20.8% (11.4–35.6)	79.2% (64.4–88.6)
Eswatini	Africa region	2009	1,105,153	246,029	859,124	5,351 (1,865–15,210)	19,590 (7,844–48,301)	25,142 (10,356–61,041)	21.3% (12.1–35.8)	78.7% (64.2–87.9)
Eswatini	Africa region	2010	1,111,650	249,899	861,751	5,173 (1,845–14,331)	18,269 (7,457–44,102)	23,647 (9,826–56,404)	21.9% (12.8–35.9)	78.1% (64.1–87.2)
Eswatini	Africa region	2011	1,117,833	253,748	864,085	4,898 (1,803–13,122)	16,745 (6,879–39,497)	21,750 (9,181–51,167)	22.6% (13.3–36.3)	77.4% (63.7–86.7)
Eswatini	Africa region	2012	1,123,863	256,791	867,072	4,531 (1,720–11,838)	15,037 (6,290–34,996)	19,686 (8,482–45,522)	23.2% (13.9–36.5)	76.8% (63.5–86.1)
Eswatini	Africa region	2013	1,129,990	259,886	870,104	4,156 (1,620–10,380)	13,330 (5,744–30,270)	17,618 (7,782–39,372)	23.9% (14.4–36.8)	76.1% (63.2–85.6)
Eswatini	Africa region	2014	1,136,299	263,042	873,257	3,765 (1,538–9,122)	11,741 (5,320–25,706)	15,684 (7,199–33,737)	24.4% (14.8–37.3)	75.6% (62.7–85.2)
Eswatini	Africa region	2015	1,142,813	266,275	876,538	3,414 (1,445–8,050)	10,248 (4,869–21,591)	13,797 (6,629–28,627)	25.0% (15.3–38.0)	75.0% (62.0–84.7)
Eswatini	Africa region	2016	1,149,507	269,663	879,844	3,102 (1,361–7,048)	8,967 (4,462–18,213)	12,192 (6,125–24,449)	25.6% (15.8–38.7)	74.4% (61.3–84.2)
Eswatini	Africa region	2017	1,158,195	273,624	884,571	2,826 (1,276–6,245)	7,900 (4,055–15,741)	10,828 (5,671–21,322)	26.3% (16.1–39.5)	73.7% (60.5–83.9)
Eswatini	Africa region	2018	1,168,929	278,193	890,736	2,606 (1,206–5,613)	7,061 (3,705–13,736)	9,749 (5,235–18,816)	26.9% (16.5–40.5)	73.1% (59.5–83.5)
Eswatini	Africa region	2019	1,179,874	282,946	896,928	2,443 (1,139–5,249)	6,369 (3,417–12,291)	8,897 (4,891–16,848)	27.6% (16.8–41.7)	72.4% (58.3–83.2)
Eswatini	Africa region	2020	1,192,729	288,295	904,434	2,320 (1,088–4,964)	5,857 (3,167–11,280)	8,279 (4,601–15,591)	28.2% (17.1–42.9)	71.8% (57.1–82.9)
Eswatini	Africa region	2021	1,206,593	294,035	912,558	2,248 (1,051–4,863)	5,497 (2,942–10,686)	7,845 (4,387–14,870)	28.9% (17.2–44.1)	71.1% (55.9–82.8)
Eswatini	Africa region	2022	1,218,917	299,561	919,356	2,225 (1,026–4,885)	5,245 (2,762–10,381)	7,555 (4,176–14,436)	29.6% (17.3–45.7)	70.4% (54.3–82.7)
Eswatini	Africa region	2023	1,230,506	305,042	925,464	2,253 (986–5,044)	5,128 (2,609–10,387)	7,467 (4,020–14,506)	30.4% (17.4–47.4)	69.6% (52.6–82.6)
Eswatini	Africa region	2024	1,242,822	310,867	931,955	2,335 (973–5,451)	5,116 (2,442–10,689)	7,536 (3,815–15,308)	31.1% (17.5–49.0)	68.9% (51.0–82.5)
Ethiopia	Africa region	2000	67,411,494	9,936,454	57,475,040	76,588 (31,775–173,605)	638,721 (339,682–1,222,653)	719,461 (385,353–1,372,770)	10.7% (5.8–17.8)	89.3% (82.2–94.2)
Ethiopia	Africa region	2001	69,487,762	10,372,438	59,115,324	79,968 (34,958–173,727)	639,393 (349,690–1,200,772)	723,022 (398,351–1,344,506)	11.1% (6.3–17.8)	88.9% (82.2–93.7)
Ethiopia	Africa region	2002	71,635,517	10,829,857	60,805,660	81,979 (37,511–173,858)	631,029 (353,258–1,163,284)	717,171 (400,154–1,311,934)	11.5% (6.8–17.8)	88.5% (82.2–93.2)
Ethiopia	Africa region	2003	73,832,663	11,303,781	62,528,882	83,010 (39,159–172,194)	614,758 (345,339–1,125,493)	699,349 (394,419–1,274,336)	11.9% (7.4–17.9)	88.1% (82.1–92.6)
Ethiopia	Africa region	2004	76,077,206	11,795,010	64,282,196	82,991 (40,383–169,811)	588,994 (334,064–1,084,377)	674,398 (383,866–1,242,316)	12.3% (8.0–18.0)	87.7% (82.0–92.0)
Ethiopia	Africa region	2005	78,367,470	12,303,693	66,063,777	82,075 (41,208–165,948)	560,553 (319,756–1,039,729)	643,489 (370,000–1,196,454)	12.7% (8.7–18.2)	87.3% (81.8–91.3)
Ethiopia	Africa region	2006	80,703,490	12,831,048	67,872,442	80,359 (41,240–161,771)	527,839 (300,482–992,393)	610,707 (348,593–1,141,945)	13.2% (9.4–18.3)	86.8% (81.7–90.6)
Ethiopia	Africa region	2007	83,103,217	13,392,914	69,710,303	78,360 (40,793–157,945)	493,211 (276,709–936,900)	573,283 (322,149–1,087,537)	13.7% (10.1–18.6)	86.3% (81.4–89.9)
Ethiopia	Africa region	2008	85,543,668	14,123,260	71,420,408	76,847 (39,685–156,372)	459,386 (254,257–880,565)	537,146 (298,246–1,031,747)	14.3% (11.0–19.0)	85.7% (81.0–89.0)
Ethiopia	Africa region	2009	88,007,636	14,882,091	73,125,545	75,034 (38,548–154,368)	425,732 (230,321–835,204)	502,049 (270,736–984,030)	15.0% (11.7–19.5)	85.0% (80.5–88.3)
Ethiopia	Africa region	2010	90,538,514	15,680,365	74,858,149	73,855 (37,181–153,593)	394,534 (206,226–791,884)	469,205 (246,181–939,683)	15.7% (12.6–20.1)	84.3% (79.9–87.4)
Ethiopia	Africa region	2011	93,149,970	16,520,147	76,629,823	72,676 (35,721–153,240)	368,398 (186,982–747,190)	441,091 (224,990–896,806)	16.5% (13.3–20.8)	83.5% (79.2–86.7)
Ethiopia	Africa region	2012	95,798,767	17,397,056	78,401,711	72,081 (34,544–152,706)	345,068 (170,089–710,597)	417,995 (206,667–861,780)	17.3% (13.9–21.7)	82.7% (78.3–86.1)
Ethiopia	Africa region	2013	98,438,751	18,284,998	80,153,753	71,814 (33,781–154,571)	326,107 (156,717–678,008)	398,121 (192,254–828,553)	18.1% (14.5–22.7)	81.9% (77.3–85.5)
Ethiopia	Africa region	2014	101,115,610	19,209,944	81,905,666	71,997 (33,351–155,513)	310,345 (147,258–649,398)	382,320 (182,277–799,525)	18.9% (15.0–24.0)	81.1% (76.0–85.0)
Ethiopia	Africa region	2015	103,867,135	20,179,307	83,687,828	73,132 (32,752–159,170)	298,863 (139,084–624,946)	372,995 (173,417–773,861)	19.7% (15.5–25.5)	80.3% (74.5–84.5)
Ethiopia	Africa region	2016	106,718,162	21,200,630	85,517,532	74,895 (32,667–164,428)	290,680 (132,654–602,312)	366,400 (166,710–757,933)	20.6% (15.8–27.2)	79.4% (72.8–84.2)
Ethiopia	Africa region	2017	109,666,481	22,273,262	87,393,219	77,418 (33,152–171,232)	284,441 (125,731–590,587)	363,398 (160,510–751,431)	21.5% (16.1–28.9)	78.5% (71.1–83.9)
Ethiopia	Africa region	2018	112,664,152	23,392,458	89,271,694	80,679 (33,459–180,280)	279,818 (121,297–582,016)	362,349 (159,229–750,557)	22.4% (16.4–31.0)	77.6% (69.0–83.6)
Ethiopia	Africa region	2019	115,737,383	24,565,260	91,172,123	84,712 (34,282–189,810)	278,828 (119,541–580,648)	365,782 (157,069–753,001)	23.3% (16.7–33.1)	76.7% (66.9–83.3)
Ethiopia	Africa region	2020	118,917,671	25,799,189	93,118,482	89,258 (35,365–202,506)	279,289 (117,752–584,147)	372,261 (158,121–765,615)	24.3% (17.0–35.3)	75.7% (64.7–83.0)
Ethiopia	Africa region	2021	122,138,588	27,083,011	95,055,577	95,039 (36,882–217,661)	280,748 (117,250–593,340)	379,993 (159,987–784,915)	25.3% (17.2–37.7)	74.7% (62.3–82.8)
Ethiopia	Africa region	2022	125,384,287	28,413,333	96,970,954	101,682 (39,067–234,827)	283,390 (117,271–604,442)	389,104 (163,017–809,642)	26.3% (17.4–40.1)	73.7% (59.9–82.6)
Ethiopia	Africa region	2023	128,691,692	29,801,135	98,890,557	108,749 (40,745–258,839)	287,461 (117,732–622,846)	401,360 (166,753–847,488)	27.3% (17.7–42.4)	72.7% (57.6–82.3)
Ethiopia	Africa region	2024	132,059,767	31,246,661	100,813,106	117,675 (43,007–287,073)	292,729 (117,022–653,863)	416,393 (169,368–894,004)	28.4% (17.9–44.9)	71.6% (55.1–82.1)
Gambia	Africa region	2000	1,455,084	696,520	758,564	2,227 (1,111–4,508)	2,068 (907–4,052)	4,353 (2,662–7,597)	51.6% (31.2–75.9)	48.4% (24.1–68.8)
Gambia	Africa region	2001	1,495,011	729,192	765,819	2,347 (1,208–4,597)	2,052 (915–3,980)	4,460 (2,752–7,725)	53.0% (33.5–75.9)	47.0% (24.1–66.5)
Gambia	Africa region	2002	1,535,691	762,977	772,714	2,466 (1,307–4,720)	2,036 (927–3,931)	4,568 (2,832–7,877)	54.4% (35.7–75.8)	45.6% (24.2–64.3)
Gambia	Africa region	2003	1,577,611	797,561	780,050	2,588 (1,403–4,836)	2,015 (942–3,881)	4,685 (2,906–7,981)	55.8% (37.8–76.0)	44.2% (24.0–62.2)
Gambia	Africa region	2004	1,621,312	831,538	789,774	2,714 (1,502–5,023)	2,013 (958–3,835)	4,792 (2,971–8,144)	57.1% (39.8–75.9)	42.9% (24.1–60.2)
Gambia	Africa region	2005	1,667,037	867,193	799,844	2,842 (1,603–5,221)	2,004 (979–3,804)	4,909 (3,065–8,336)	58.4% (41.9–76.1)	41.6% (23.9–58.1)
Gambia	Africa region	2006	1,715,275	904,825	810,450	2,974 (1,706–5,406)	1,991 (989–3,792)	5,027 (3,146–8,554)	59.7% (43.8–76.4)	40.3% (23.6–56.2)
Gambia	Africa region	2007	1,765,774	944,354	821,420	3,114 (1,803–5,644)	1,978 (994–3,767)	5,154 (3,220–8,726)	61.0% (45.7–76.5)	39.0% (23.5–54.3)
Gambia	Africa region	2008	1,817,852	985,476	832,376	3,249 (1,909–5,843)	1,961 (1,004–3,707)	5,266 (3,299–8,950)	62.2% (47.6–76.8)	37.8% (23.2–52.4)
Gambia	Africa region	2009	1,871,422	1,028,103	843,319	3,384 (1,999–6,043)	1,941 (1,006–3,662)	5,375 (3,375–9,156)	63.4% (49.4–76.9)	36.6% (23.1–50.6)
Gambia	Africa region	2010	1,926,630	1,072,401	854,229	3,506 (2,101–6,276)	1,913 (998–3,608)	5,473 (3,440–9,357)	64.6% (51.0–77.4)	35.4% (22.6–49.0)
Gambia	Africa region	2011	1,983,784	1,118,537	865,247	3,640 (2,186–6,465)	1,884 (996–3,557)	5,576 (3,492–9,534)	65.8% (52.6–78.0)	34.2% (22.0–47.4)
Gambia	Africa region	2012	2,043,094	1,166,709	876,385	3,764 (2,274–6,661)	1,856 (980–3,505)	5,660 (3,550–9,676)	67.0% (54.0–78.6)	33.0% (21.4–46.0)
Gambia	Africa region	2013	2,103,820	1,216,429	887,391	3,882 (2,353–6,852)	1,825 (963–3,448)	5,748 (3,599–9,816)	68.1% (55.3–79.4)	31.9% (20.6–44.7)
Gambia	Africa region	2014	2,164,528	1,266,855	897,673	3,993 (2,426–7,014)	1,785 (937–3,395)	5,826 (3,647–9,953)	69.2% (56.5–80.4)	30.8% (19.6–43.5)
Gambia	Africa region	2015	2,224,529	1,317,544	906,985	4,094 (2,486–7,172)	1,748 (902–3,351)	5,896 (3,707–10,061)	70.2% (57.5–81.4)	29.8% (18.6–42.5)
Gambia	Africa region	2016	2,283,769	1,368,389	915,380	4,194 (2,558–7,339)	1,703 (867–3,281)	5,954 (3,762–10,145)	71.1% (58.3–82.3)	28.9% (17.7–41.7)
Gambia	Africa region	2017	2,342,189	1,419,343	922,846	4,296 (2,610–7,482)	1,664 (829–3,239)	6,009 (3,797–10,188)	72.2% (59.1–83.2)	27.8% (16.8–40.9)
Gambia	Africa region	2018	2,399,632	1,470,255	929,377	4,389 (2,664–7,677)	1,623 (790–3,204)	6,047 (3,802–10,310)	73.1% (59.9–84.2)	26.9% (15.8–40.1)
Gambia	Africa region	2019	2,456,844	1,521,548	935,296	4,490 (2,715–7,895)	1,583 (749–3,173)	6,105 (3,825–10,472)	74.0% (60.5–85.3)	26.0% (14.7–39.5)
Gambia	Africa region	2020	2,515,733	1,574,396	941,337	4,601 (2,785–8,124)	1,546 (708–3,167)	6,184 (3,856–10,644)	74.9% (61.0–86.3)	25.1% (13.7–39.0)
Gambia	Africa region	2021	2,576,010	1,628,605	947,405	4,732 (2,849–8,412)	1,519 (675–3,172)	6,284 (3,892–10,873)	75.8% (61.3–87.3)	24.2% (12.7–38.7)
Gambia	Africa region	2022	2,636,470	1,683,439	953,031	4,880 (2,914–8,751)	1,495 (636–3,183)	6,394 (3,951–11,192)	76.7% (61.6–88.3)	23.3% (11.7–38.4)
Gambia	Africa region	2023	2,697,845	1,739,355	958,490	5,035 (2,968–9,099)	1,473 (602–3,211)	6,534 (4,004–11,562)	77.5% (61.7–89.2)	22.5% (10.8–38.3)
Gambia	Africa region	2024	2,759,988	1,796,200	963,788	5,211 (3,007–9,542)	1,452 (571–3,325)	6,702 (4,038–12,150)	78.4% (61.7–90.0)	21.6% (10.0–38.3)
Ghana	Africa region	2000	19,637,087	8,626,376	11,010,711	29,291 (11,309–70,580)	64,007 (30,891–138,154)	94,105 (48,414–196,369)	31.6% (15.9–50.4)	68.4% (49.6–84.1)
Ghana	Africa region	2001	20,167,069	8,994,714	11,172,355	31,351 (12,663–73,450)	65,161 (31,913–137,821)	97,241 (50,699–198,606)	32.7% (17.3–50.6)	67.3% (49.4–82.7)
Ghana	Africa region	2002	20,729,388	9,385,230	11,344,158	33,556 (14,156–76,466)	65,971 (32,939–136,711)	100,228 (52,919–201,377)	33.8% (18.9–50.9)	66.2% (49.1–81.1)
Ghana	Africa region	2003	21,296,705	9,786,049	11,510,656	35,743 (15,441–78,613)	66,671 (33,586–135,591)	103,295 (55,018–203,528)	35.0% (20.5–51.2)	65.0% (48.8–79.5)
Ghana	Africa region	2004	21,868,298	10,197,187	11,671,111	37,784 (17,015–81,761)	67,075 (34,133–133,624)	105,727 (56,766–205,684)	36.1% (22.0–51.7)	63.9% (48.3–78.0)
Ghana	Africa region	2005	22,449,438	10,620,380	11,829,058	39,819 (18,600–84,637)	67,273 (34,595–132,737)	108,220 (58,305–207,296)	37.3% (23.5–52.1)	62.7% (47.9–76.5)
Ghana	Africa region	2006	23,040,702	11,056,772	11,983,930	41,902 (20,101–86,764)	67,127 (34,901–131,156)	109,934 (59,578–208,728)	38.5% (25.3–52.7)	61.5% (47.3–74.7)
Ghana	Africa region	2007	23,642,279	11,506,461	12,135,818	43,775 (21,530–89,323)	66,529 (34,996–130,014)	111,350 (60,771–210,085)	39.7% (27.1–53.1)	60.3% (46.9–72.9)
Ghana	Africa region	2008	24,249,946	11,967,591	12,282,355	45,704 (23,037–92,209)	65,888 (34,642–128,469)	112,339 (61,922–211,417)	40.9% (28.9–53.7)	59.1% (46.3–71.1)
Ghana	Africa region	2009	24,862,664	12,439,039	12,423,625	47,465 (24,426–94,475)	64,941 (34,199–126,484)	112,970 (62,112–211,966)	42.2% (30.7–54.3)	57.8% (45.7–69.3)
Ghana	Africa region	2010	25,474,995	12,919,134	12,555,861	49,036 (25,368–96,490)	63,809 (33,511–123,517)	113,140 (62,080–212,824)	43.5% (32.4–55.1)	56.5% (44.9–67.6)
Ghana	Africa region	2011	26,095,088	13,411,310	12,683,778	50,545 (26,239–98,429)	62,464 (32,788–120,653)	113,209 (62,012–211,770)	44.8% (34.0–56.0)	55.2% (44.0–66.0)
Ghana	Africa region	2012	26,734,268	13,921,335	12,812,933	52,012 (27,113–101,046)	61,018 (32,082–117,913)	113,108 (62,350–211,043)	46.0% (35.5–57.1)	54.0% (42.9–64.5)
Ghana	Africa region	2013	27,386,193	14,445,669	12,940,524	53,444 (28,023–103,159)	59,380 (31,362–114,526)	113,224 (62,349–209,222)	47.3% (36.9–58.2)	52.7% (41.8–63.1)
Ghana	Africa region	2014	28,041,592	14,979,538	13,062,054	54,816 (28,963–106,022)	57,919 (30,509–111,328)	113,160 (62,524–208,885)	48.6% (37.9–59.6)	51.4% (40.4–62.1)
Ghana	Africa region	2015	28,696,068	15,520,555	13,175,513	56,336 (29,813–107,551)	56,445 (29,655–108,581)	113,144 (62,757–207,323)	49.9% (38.9–61.1)	50.1% (38.9–61.1)
Ghana	Africa region	2016	29,356,742	16,072,523	13,284,219	57,653 (30,604–109,687)	54,889 (28,824–104,700)	112,993 (63,106–206,936)	51.3% (39.7–62.6)	48.7% (37.4–60.3)
Ghana	Africa region	2017	30,008,354	16,626,729	13,381,625	58,951 (31,455–112,806)	53,293 (27,898–102,409)	113,161 (63,260–207,333)	52.6% (40.5–64.3)	47.4% (35.7–59.5)
Ghana	Africa region	2018	30,637,585	17,175,430	13,462,155	60,479 (32,189–116,230)	51,906 (26,912–100,503)	113,306 (63,204–206,669)	53.9% (41.3–66.2)	46.1% (33.8–58.7)
Ghana	Africa region	2019	31,258,945	17,726,010	13,532,935	62,077 (32,723–120,180)	50,614 (25,792–98,332)	113,508 (63,027–207,525)	55.2% (41.7–68.0)	44.8% (32.0–58.3)
Ghana	Africa region	2020	31,887,809	18,287,340	13,600,469	63,730 (33,171–123,983)	49,451 (24,498–97,798)	114,118 (63,111–209,658)	56.5% (42.1–69.9)	43.5% (30.1–57.9)
Ghana	Africa region	2021	32,518,665	18,855,948	13,662,717	65,600 (33,851–128,569)	48,415 (23,344–97,142)	115,245 (63,547–212,851)	57.8% (42.5–71.8)	42.2% (28.2–57.5)
Ghana	Africa region	2022	33,149,152	19,430,375	13,718,777	67,610 (34,740–133,938)	47,577 (22,390–97,316)	116,748 (63,255–218,014)	59.0% (42.7–73.6)	41.0% (26.4–57.3)
Ghana	Africa region	2023	33,787,914	20,015,284	13,772,630	70,063 (35,288–139,473)	46,916 (21,352–98,131)	118,713 (63,074–225,501)	60.2% (43.0–75.3)	39.8% (24.7–57.0)
Ghana	Africa region	2024	34,427,414	20,606,184	13,821,230	72,727 (35,712–146,959)	46,292 (20,269–99,923)	120,809 (62,878–233,394)	61.3% (43.4–77.1)	38.7% (22.9–56.6)
India	South-East Asia region	2000	1,057,922,733	292,695,483	765,227,250	1,027,939 (450,804–2,400,176)	5,887,243 (2,995,636–11,997,308)	6,933,094 (3,544,775–14,108,918)	14.9% (9.0–22.0)	85.1% (78.0–91.0)
India	South-East Asia region	2001	1,077,898,575	300,927,724	776,970,851	1,110,830 (506,539–2,499,676)	6,144,953 (3,185,249–12,303,939)	7,264,291 (3,776,886–14,547,479)	15.4% (9.6–22.3)	84.6% (77.7–90.4)
India	South-East Asia region	2002	1,097,600,380	310,006,251	787,594,129	1,201,638 (561,271–2,619,448)	6,355,328 (3,342,258–12,533,059)	7,565,897 (3,984,438–14,904,428)	16.0% (10.4–22.5)	84.0% (77.5–89.6)
India	South-East Asia region	2003	1,116,803,006	319,092,955	797,710,051	1,289,604 (621,888–2,741,350)	6,520,393 (3,476,816–12,749,513)	7,830,709 (4,170,737–15,186,490)	16.6% (11.3–22.7)	83.4% (77.3–88.7)
India	South-East Asia region	2004	1,135,991,513	328,335,627	807,655,886	1,377,515 (679,551–2,843,952)	6,657,020 (3,567,118–12,749,816)	8,034,585 (4,330,493–15,423,592)	17.2% (12.1–23.0)	82.8% (77.0–87.9)
India	South-East Asia region	2005	1,154,676,322	337,569,623	817,106,699	1,456,264 (738,645–2,944,024)	6,719,170 (3,634,959–12,771,717)	8,179,239 (4,463,302–15,551,883)	17.8% (12.9–23.3)	82.2% (76.7–87.1)
India	South-East Asia region	2006	1,172,878,890	346,808,559	826,070,331	1,521,489 (786,406–3,035,872)	6,733,451 (3,691,984–12,729,541)	8,269,992 (4,555,742–15,594,380)	18.4% (13.9–23.7)	81.6% (76.3–86.1)
India	South-East Asia region	2007	1,190,676,021	356,083,571	834,592,450	1,578,121 (837,275–3,091,121)	6,691,345 (3,715,521–12,535,031)	8,257,977 (4,624,814–15,453,137)	19.1% (14.8–24.1)	80.9% (75.9–85.2)
India	South-East Asia region	2008	1,207,930,964	365,350,799	842,580,165	1,615,622 (874,023–3,131,604)	6,544,027 (3,689,741–12,112,047)	8,177,940 (4,620,813–15,077,694)	19.8% (15.7–24.6)	80.2% (75.4–84.3)
India	South-East Asia region	2009	1,225,524,753	374,851,256	850,673,497	1,639,021 (900,870–3,126,613)	6,350,034 (3,619,699–11,645,550)	8,002,794 (4,570,838–14,628,636)	20.5% (16.5–25.2)	79.5% (74.8–83.5)
India	South-East Asia region	2010	1,243,481,564	384,608,848	858,872,716	1,645,034 (916,198–3,097,858)	6,095,106 (3,515,312–11,148,737)	7,746,451 (4,476,602–14,083,547)	21.2% (17.4–25.9)	78.8% (74.1–82.6)
India	South-East Asia region	2011	1,261,224,954	394,460,717	866,764,237	1,636,598 (918,645–3,060,171)	5,783,031 (3,371,034–10,524,673)	7,422,825 (4,334,781–13,372,883)	21.9% (18.1–26.7)	78.1% (73.3–81.9)
India	South-East Asia region	2012	1,278,674,502	404,495,892	874,178,610	1,605,716 (908,656–2,980,741)	5,437,877 (3,196,000–9,816,949)	7,057,782 (4,148,599–12,640,778)	22.7% (18.7–27.7)	77.3% (72.3–81.3)
India	South-East Asia region	2013	1,295,829,511	414,704,318	881,125,193	1,564,455 (892,953–2,872,992)	5,059,638 (3,007,462–9,046,783)	6,639,568 (3,941,191–11,763,808)	23.5% (19.4–28.9)	76.5% (71.1–80.6)
India	South-East Asia region	2014	1,312,277,191	424,967,846	887,309,345	1,509,274 (874,930–2,724,226)	4,665,728 (2,809,685–8,217,828)	6,186,817 (3,723,853–10,842,024)	24.3% (19.9–30.1)	75.7% (69.9–80.1)
India	South-East Asia region	2015	1,328,024,498	435,286,590	892,737,908	1,447,137 (850,188–2,603,106)	4,273,138 (2,600,653–7,416,933)	5,731,543 (3,503,289–9,896,814)	25.1% (20.4–31.6)	74.9% (68.4–79.6)
India	South-East Asia region	2016	1,343,944,296	445,947,596	897,996,700	1,383,943 (818,081–2,473,366)	3,899,361 (2,401,397–6,687,638)	5,295,573 (3,294,047–9,014,466)	26.0% (20.9–33.2)	74.0% (66.8–79.1)
India	South-East Asia region	2017	1,359,657,400	456,844,886	902,812,514	1,326,203 (786,845–2,359,935)	3,555,580 (2,216,596–6,043,167)	4,897,409 (3,085,692–8,225,761)	26.9% (21.3–34.9)	73.1% (65.1–78.7)
India	South-East Asia region	2018	1,374,659,064	467,796,479	906,862,585	1,274,163 (758,125–2,246,200)	3,254,684 (2,049,368–5,493,157)	4,546,982 (2,902,226–7,550,810)	27.8% (21.7–37.0)	72.2% (63.0–78.3)
India	South-East Asia region	2019	1,389,030,312	478,826,529	910,203,783	1,232,704 (735,195–2,184,903)	3,003,935 (1,901,941–5,047,481)	4,250,197 (2,741,917–7,001,018)	28.7% (22.0–38.8)	71.3% (61.2–78.0)
India	South-East Asia region	2020	1,402,617,695	489,878,256	912,739,439	1,202,659 (716,656–2,130,379)	2,798,033 (1,773,609–4,696,262)	4,021,497 (2,612,577–6,604,516)	29.7% (22.3–41.0)	70.3% (59.0–77.7)
India	South-East Asia region	2021	1,414,203,896	500,529,185	913,674,711	1,189,775 (705,378–2,120,241)	2,637,054 (1,665,560–4,466,183)	3,849,666 (2,514,033–6,349,317)	30.7% (22.7–43.2)	69.3% (56.8–77.3)
India	South-East Asia region	2022	1,425,423,212	511,327,815	914,095,397	1,196,908 (699,275–2,165,654)	2,524,683 (1,576,555–4,332,573)	3,745,039 (2,439,665–6,247,641)	31.7% (23.1–45.2)	68.3% (54.8–76.9)
India	South-East Asia region	2023	1,438,069,596	522,939,628	915,129,968	1,221,672 (701,165–2,276,297)	2,464,606 (1,500,610–4,318,743)	3,712,789 (2,388,042–6,316,073)	32.7% (23.4–47.5)	67.3% (52.5–76.6)
India	South-East Asia region	2024	1,450,935,791	534,916,498	916,019,293	1,274,873 (712,310–2,491,545)	2,437,687 (1,435,659–4,443,594)	3,743,577 (2,341,104–6,562,913)	33.8% (23.8–49.8)	66.2% (50.2–76.2)
Indonesia	South-East Asia region	2000	216,077,790	90,756,993	125,320,797	928,695 (441,116–1,945,604)	1,497,202 (792,412–2,848,701)	2,458,275 (1,369,766–4,423,679)	38.4% (23.4–55.6)	61.6% (44.4–76.6)
Indonesia	South-East Asia region	2001	219,097,902	93,736,655	125,361,247	940,477 (459,897–1,921,010)	1,435,218 (766,494–2,717,660)	2,403,838 (1,351,466–4,308,633)	39.7% (25.2–56.1)	60.3% (43.9–74.8)
Indonesia	South-East Asia region	2002	222,088,495	96,759,516	125,328,979	943,996 (474,720–1,892,909)	1,365,070 (734,674–2,561,851)	2,333,056 (1,326,522–4,176,470)	41.1% (27.1–56.5)	58.9% (43.5–72.9)
Indonesia	South-East Asia region	2003	225,048,008	99,822,294	125,225,714	945,578 (485,942–1,858,484)	1,291,056 (701,012–2,413,275)	2,257,699 (1,293,509–4,023,939)	42.4% (29.0–57.1)	57.6% (42.9–71.0)
Indonesia	South-East Asia region	2004	227,926,649	102,906,603	125,020,046	945,012 (494,125–1,823,646)	1,219,163 (666,532–2,272,356)	2,183,014 (1,258,418–3,879,972)	43.8% (30.9–57.5)	56.2% (42.5–69.1)
Indonesia	South-East Asia region	2005	230,871,650	106,067,053	124,804,597	945,340 (504,567–1,797,819)	1,155,527 (634,701–2,141,582)	2,115,779 (1,228,851–3,750,159)	45.1% (32.8–58.0)	54.9% (42.0–67.2)
Indonesia	South-East Asia region	2006	233,951,652	109,344,323	124,607,329	950,935 (518,196–1,780,113)	1,098,921 (609,359–2,024,119)	2,063,571 (1,206,511–3,651,658)	46.5% (34.7–58.6)	53.5% (41.4–65.3)
Indonesia	South-East Asia region	2007	237,062,337	112,687,582	124,374,755	962,943 (531,717–1,782,528)	1,048,928 (584,871–1,930,697)	2,024,484 (1,190,155–3,570,396)	47.9% (36.7–59.2)	52.1% (40.8–63.3)
Indonesia	South-East Asia region	2008	240,157,903	116,080,322	124,077,581	976,092 (545,353–1,797,168)	1,008,322 (564,312–1,847,200)	1,996,420 (1,175,768–3,514,269)	49.3% (38.5–59.9)	50.7% (40.1–61.5)
Indonesia	South-East Asia region	2009	243,220,028	119,503,729	123,716,299	994,314 (560,519–1,813,118)	972,294 (546,219–1,770,779)	1,973,919 (1,164,998–3,466,388)	50.7% (40.3–60.8)	49.3% (39.2–59.7)
Indonesia	South-East Asia region	2010	246,305,322	122,940,838	123,364,484	1,012,437 (575,166–1,833,254)	936,711 (527,243–1,704,375)	1,957,428 (1,155,182–3,431,953)	52.0% (42.2–61.7)	48.0% (38.3–57.8)
Indonesia	South-East Asia region	2011	249,470,032	126,219,363	123,250,669	1,028,913 (589,896–1,850,129)	903,010 (511,267–1,647,170)	1,939,787 (1,145,448–3,402,065)	53.3% (43.8–62.6)	46.7% (37.4–56.2)
Indonesia	South-East Asia region	2012	252,698,525	129,573,696	123,124,829	1,043,674 (600,782–1,868,983)	870,318 (490,859–1,592,900)	1,921,395 (1,137,866–3,364,995)	54.5% (45.1–63.7)	45.5% (36.3–54.9)
Indonesia	South-East Asia region	2013	255,852,467	132,928,149	122,924,318	1,052,637 (609,327–1,877,090)	835,266 (471,219–1,528,982)	1,895,123 (1,125,692–3,316,745)	55.8% (46.4–64.8)	44.2% (35.2–53.6)
Indonesia	South-East Asia region	2014	258,877,399	136,260,119	122,617,280	1,056,994 (616,699–1,879,587)	797,900 (451,312–1,461,211)	1,862,390 (1,111,581–3,247,997)	57.1% (47.4–65.8)	42.9% (34.2–52.6)
Indonesia	South-East Asia region	2015	261,799,249	139,573,034	122,226,215	1,058,639 (620,754–1,872,425)	757,868 (428,903–1,387,019)	1,824,372 (1,094,340–3,161,189)	58.3% (48.6–67.2)	41.7% (32.8–51.4)
Indonesia	South-East Asia region	2016	264,627,418	142,869,697	121,757,721	1,056,385 (621,746–1,859,953)	718,160 (406,646–1,313,461)	1,781,689 (1,074,810–3,074,998)	59.5% (49.4–68.7)	40.5% (31.3–50.6)
Indonesia	South-East Asia region	2017	267,346,658	146,129,010	121,217,648	1,051,698 (622,175–1,847,614)	678,613 (384,463–1,245,978)	1,738,823 (1,056,959–2,985,326)	60.7% (50.3–70.2)	39.3% (29.8–49.7)
Indonesia	South-East Asia region	2018	269,951,846	149,350,859	120,600,987	1,045,295 (621,754–1,821,779)	641,337 (362,546–1,178,231)	1,694,432 (1,036,525–2,900,492)	61.9% (51.1–71.7)	38.1% (28.3–48.9)
Indonesia	South-East Asia region	2019	272,489,381	152,553,180	119,936,201	1,039,080 (621,089–1,806,944)	607,952 (340,803–1,119,303)	1,656,546 (1,020,944–2,819,035)	63.1% (51.8–73.2)	36.9% (26.8–48.2)
Indonesia	South-East Asia region	2020	274,814,866	155,657,888	119,156,978	1,038,732 (626,281–1,804,175)	577,645 (321,140–1,075,702)	1,626,998 (1,008,190–2,760,188)	64.2% (52.3–74.9)	35.8% (25.1–47.7)
Indonesia	South-East Asia region	2021	276,758,053	158,554,689	118,203,364	1,044,632 (632,594–1,818,774)	553,459 (304,265–1,034,069)	1,612,039 (1,007,181–2,727,543)	65.4% (52.8–76.4)	34.6% (23.6–47.2)
Indonesia	South-East Asia region	2022	278,830,529	161,537,679	117,292,850	1,063,067 (643,302–1,853,430)	538,058 (289,568–1,018,152)	1,611,790 (1,010,531–2,739,050)	66.5% (53.3–77.9)	33.5% (22.1–46.7)
Indonesia	South-East Asia region	2023	281,190,067	164,698,646	116,491,421	1,097,503 (661,111–1,922,081)	529,651 (277,607–1,017,479)	1,641,500 (1,028,574–2,805,259)	67.6% (53.8–79.3)	32.4% (20.7–46.2)
Indonesia	South-East Asia region	2024	283,487,931	167,836,195	115,651,736	1,150,975 (684,662–2,048,620)	527,472 (264,942–1,034,222)	1,691,796 (1,049,490–2,944,376)	68.7% (54.2–80.7)	31.3% (19.3–45.8)
Kenya	Africa region	2000	30,642,890	6,095,484	24,547,406	53,231 (15,968–155,853)	220,116 (89,031–508,793)	276,550 (114,541–632,982)	19.4% (8.5–38.4)	80.6% (61.6–91.5)
Kenya	Africa region	2001	31,619,170	6,399,404	25,219,766	59,942 (18,926–168,713)	236,901 (98,266–535,264)	299,751 (126,731–669,200)	20.1% (9.2–38.4)	79.9% (61.6–90.8)
Kenya	Africa region	2002	32,629,808	6,718,804	25,911,004	67,551 (22,206–184,039)	254,347 (106,036–568,009)	326,201 (138,297–715,326)	20.8% (10.0–38.4)	79.2% (61.6–90.0)
Kenya	Africa region	2003	33,652,223	7,049,468	26,602,755	75,219 (25,930–198,074)	271,445 (114,018–605,458)	351,572 (151,910–764,339)	21.6% (11.0–38.3)	78.4% (61.7–89.0)
Kenya	Africa region	2004	34,713,455	7,397,437	27,316,018	83,393 (30,041–213,150)	288,107 (124,204–638,200)	374,301 (165,864–815,734)	22.4% (11.9–38.2)	77.6% (61.8–88.1)
Kenya	Africa region	2005	35,796,484	7,758,888	28,037,596	91,366 (34,280–227,863)	302,329 (133,779–661,682)	397,488 (181,359–851,817)	23.3% (12.9–38.1)	76.7% (61.9–87.1)
Kenya	Africa region	2006	36,904,008	8,135,489	28,768,519	99,108 (38,925–241,088)	312,176 (142,705–670,877)	415,220 (195,768–873,953)	24.1% (13.9–38.2)	75.9% (61.8–86.1)
Kenya	Africa region	2007	38,036,349	8,527,749	29,508,600	106,027 (43,686–253,102)	317,829 (151,135–676,111)	427,137 (207,165–894,992)	24.9% (15.0–38.3)	75.1% (61.7–85.0)
Kenya	Africa region	2008	39,206,351	8,939,048	30,267,303	111,952 (48,067–261,851)	320,053 (155,455–669,572)	436,109 (214,649–897,586)	25.8% (16.1–38.5)	74.2% (61.5–83.9)
Kenya	Africa region	2009	40,408,891	9,367,993	31,040,898	116,366 (51,821–266,730)	317,350 (157,729–659,207)	438,852 (220,472–892,314)	26.7% (17.3–38.8)	73.3% (61.2–82.7)
Kenya	Africa region	2010	41,598,567	9,805,198	31,793,369	119,046 (54,431–267,151)	311,145 (156,437–638,518)	434,034 (222,459–885,039)	27.6% (18.4–39.1)	72.4% (60.9–81.6)
Kenya	Africa region	2011	42,758,461	10,248,776	32,509,685	120,216 (56,455–262,727)	300,211 (152,435–611,327)	421,622 (219,249–850,905)	28.6% (19.6–39.6)	71.4% (60.4–80.4)
Kenya	Africa region	2012	43,888,303	10,698,213	33,190,090	119,278 (57,668–254,018)	284,448 (146,836–576,589)	404,456 (213,144–808,152)	29.6% (20.6–40.1)	70.4% (59.9–79.4)
Kenya	Africa region	2013	44,986,791	11,154,025	33,832,766	117,798 (58,398–246,054)	267,305 (141,585–534,445)	385,988 (206,658–759,503)	30.6% (21.6–40.7)	69.4% (59.3–78.4)
Kenya	Africa region	2014	46,051,440	11,614,634	34,436,806	115,201 (58,089–236,646)	248,750 (134,313–487,644)	365,491 (198,915–705,550)	31.6% (22.6–41.6)	68.4% (58.4–77.4)
Kenya	Africa region	2015	47,088,526	12,081,974	35,006,552	111,548 (57,505–226,310)	229,888 (124,074–444,384)	342,540 (189,624–655,980)	32.6% (23.5–42.6)	67.4% (57.4–76.5)
Kenya	Africa region	2016	48,139,687	12,566,865	35,572,822	107,200 (56,120–215,929)	211,148 (116,356–407,645)	320,211 (180,802–606,979)	33.7% (24.4–43.9)	66.3% (56.1–75.6)
Kenya	Africa region	2017	49,197,766	13,067,911	36,129,855	103,656 (54,840–206,342)	193,934 (107,127–370,653)	300,072 (170,660–564,791)	34.8% (25.1–45.4)	65.2% (54.6–74.9)
Kenya	Africa region	2018	50,207,107	13,570,981	36,636,126	100,333 (53,246–199,971)	179,145 (98,211–338,651)	281,117 (160,215–522,649)	35.9% (25.9–47.0)	64.1% (53.0–74.1)
Kenya	Africa region	2019	51,202,827	14,084,362	37,118,465	97,325 (51,379–194,002)	165,638 (90,206–316,274)	265,783 (149,305–492,347)	37.0% (26.4–48.9)	63.0% (51.1–73.6)
Kenya	Africa region	2020	52,217,334	14,618,243	37,599,091	95,227 (49,226–191,632)	154,569 (82,485–297,141)	252,602 (140,908–475,976)	38.1% (26.9–50.9)	61.9% (49.1–73.1)
Kenya	Africa region	2021	53,219,166	15,163,737	38,055,429	94,523 (47,177–193,550)	144,941 (76,005–285,084)	242,922 (132,748–461,774)	39.2% (27.4–52.9)	60.8% (47.1–72.6)
Kenya	Africa region	2022	54,252,461	15,734,299	38,518,162	94,751 (45,446–199,016)	138,631 (70,047–279,368)	236,726 (125,343–459,930)	40.4% (27.8–55.0)	59.6% (45.0–72.2)
Kenya	Africa region	2023	55,339,003	16,336,074	39,002,929	96,550 (44,552–209,601)	134,781 (64,277–278,395)	233,734 (119,210–465,450)	41.6% (28.2–57.1)	58.4% (42.9–71.8)
Kenya	Africa region	2024	56,432,944	16,957,535	39,475,409	99,141 (44,305–222,860)	132,312 (60,152–281,359)	234,714 (114,635–479,665)	42.8% (28.4–59.3)	57.2% (40.7–71.6)
Laos	Western Pacific region	2000	5,431,212	1,193,617	4,237,595	6,285 (2,334–15,667)	37,618 (18,673–78,347)	44,215 (22,195–91,502)	14.3% (6.9–25.1)	85.7% (74.9–93.1)
Laos	Western Pacific region	2001	5,521,482	1,269,554	4,251,928	6,782 (2,702–16,117)	37,664 (19,126–75,453)	44,649 (23,141–88,731)	15.3% (7.8–26.0)	84.7% (74.0–92.2)
Laos	Western Pacific region	2002	5,610,889	1,349,082	4,261,807	7,314 (3,070–16,702)	37,366 (19,459–72,806)	44,803 (23,779–87,383)	16.5% (8.8–26.9)	83.5% (73.1–91.2)
Laos	Western Pacific region	2003	5,697,945	1,431,666	4,266,279	7,829 (3,443–17,318)	36,598 (19,423–70,216)	44,754 (24,073–85,417)	17.7% (9.9–28.1)	82.3% (71.9–90.1)
Laos	Western Pacific region	2004	5,781,626	1,517,214	4,264,412	8,287 (3,749–17,979)	35,581 (19,195–67,319)	44,279 (24,075–82,784)	19.0% (11.0–29.3)	81.0% (70.7–89.0)
Laos	Western Pacific region	2005	5,869,523	1,595,689	4,273,834	8,693 (4,022–18,337)	34,521 (18,718–64,547)	43,470 (23,906–80,855)	20.1% (12.3–30.3)	79.9% (69.7–87.7)
Laos	Western Pacific region	2006	5,963,200	1,654,669	4,308,531	8,905 (4,219–18,454)	33,382 (18,279–62,434)	42,540 (23,452–78,595)	21.0% (13.2–30.9)	79.0% (69.1–86.8)
Laos	Western Pacific region	2007	6,056,236	1,714,884	4,341,352	9,009 (4,396–18,498)	32,040 (17,622–59,739)	41,306 (22,866–76,428)	22.0% (14.3–31.6)	78.0% (68.4–85.7)
Laos	Western Pacific region	2008	6,148,969	1,776,622	4,372,347	9,068 (4,484–18,488)	30,534 (16,816–56,852)	39,809 (22,187–73,333)	22.9% (15.3–32.4)	77.1% (67.6–84.7)
Laos	Western Pacific region	2009	6,241,642	1,839,724	4,401,918	9,074 (4,538–18,335)	28,896 (15,963–53,693)	38,066 (21,453–70,235)	23.9% (16.4–33.4)	76.1% (66.6–83.6)
Laos	Western Pacific region	2010	6,334,194	1,904,312	4,429,882	9,018 (4,567–18,080)	27,129 (15,092–50,636)	36,323 (20,609–67,212)	24.9% (17.4–34.4)	75.1% (65.6–82.6)
Laos	Western Pacific region	2011	6,426,590	1,970,392	4,456,198	8,904 (4,586–17,719)	25,401 (14,165–47,304)	34,383 (19,514–63,671)	25.9% (18.3–35.6)	74.1% (64.4–81.7)
Laos	Western Pacific region	2012	6,518,978	2,038,093	4,480,885	8,740 (4,523–17,256)	23,579 (13,262–43,697)	32,487 (18,500–59,633)	27.1% (19.0–36.8)	72.9% (63.2–81.0)
Laos	Western Pacific region	2013	6,611,385	2,107,181	4,504,204	8,539 (4,468–16,741)	21,811 (12,327–40,238)	30,581 (17,538–55,781)	28.2% (19.7–38.1)	71.8% (61.9–80.3)
Laos	Western Pacific region	2014	6,703,172	2,177,659	4,525,513	8,313 (4,325–16,346)	20,145 (11,367–37,213)	28,682 (16,585–51,922)	29.3% (20.3–39.7)	70.7% (60.3–79.7)
Laos	Western Pacific region	2015	6,801,645	2,251,889	4,549,756	8,119 (4,209–15,824)	18,563 (10,495–34,221)	26,859 (15,655–48,386)	30.5% (21.0–41.6)	69.5% (58.4–79.0)
Laos	Western Pacific region	2016	6,908,802	2,330,753	4,578,049	7,917 (4,119–15,390)	17,112 (9,686–31,515)	25,189 (14,806–45,240)	31.7% (21.6–43.5)	68.3% (56.5–78.4)
Laos	Western Pacific region	2017	7,018,147	2,411,997	4,606,150	7,712 (4,018–15,058)	15,807 (8,918–29,357)	23,650 (14,022–42,722)	32.9% (22.1–45.4)	67.1% (54.6–77.9)
Laos	Western Pacific region	2018	7,128,045	2,495,101	4,632,944	7,559 (3,905–14,839)	14,632 (8,186–27,520)	22,271 (13,166–40,584)	34.1% (22.7–47.6)	65.9% (52.4–77.3)
Laos	Western Pacific region	2019	7,237,636	2,579,855	4,657,781	7,420 (3,794–14,795)	13,569 (7,500–25,880)	21,113 (12,349–38,659)	35.4% (23.1–49.9)	64.6% (50.1–76.9)
Laos	Western Pacific region	2020	7,346,533	2,666,057	4,680,476	7,344 (3,665–14,967)	12,664 (6,850–24,555)	20,149 (11,657–37,399)	36.7% (23.5–52.3)	63.3% (47.7–76.5)
Laos	Western Pacific region	2021	7,453,194	2,753,135	4,700,059	7,306 (3,578–15,288)	11,965 (6,259–23,626)	19,425 (10,898–37,018)	38.0% (23.8–54.4)	62.0% (45.6–76.2)
Laos	Western Pacific region	2022	7,559,007	2,841,582	4,717,425	7,349 (3,475–15,840)	11,400 (5,657–23,163)	18,897 (10,184–36,859)	39.2% (24.2–56.9)	60.8% (43.1–75.8)
Laos	Western Pacific region	2023	7,664,993	2,931,630	4,733,363	7,452 (3,334–16,560)	10,992 (5,062–23,253)	18,631 (9,575–37,363)	40.5% (24.5–59.3)	59.5% (40.7–75.5)
Laos	Western Pacific region	2024	7,769,819	3,022,926	4,746,893	7,654 (3,190–17,773)	10,700 (4,559–23,880)	18,609 (8,933–38,658)	41.7% (24.8–61.7)	58.3% (38.3–75.2)
Lesotho	Africa region	2000	2,003,913	391,725	1,612,188	4,818 (1,609–14,052)	32,198 (16,222–64,724)	37,504 (19,364–74,216)	12.9% (5.4–30.3)	87.1% (69.7–94.6)
Lesotho	Africa region	2001	2,000,853	401,511	1,599,342	5,376 (1,917–15,222)	34,234 (17,943–66,925)	40,012 (21,353–77,098)	13.5% (5.9–30.4)	86.5% (69.6–94.1)
Lesotho	Africa region	2002	1,994,679	410,844	1,583,835	5,935 (2,239–16,188)	35,882 (18,882–69,437)	42,274 (22,768–80,692)	14.1% (6.4–30.4)	85.9% (69.6–93.6)
Lesotho	Africa region	2003	1,985,059	419,582	1,565,477	6,453 (2,502–17,162)	37,022 (19,485–71,693)	44,019 (23,540–84,607)	14.8% (7.0–30.5)	85.2% (69.5–93.0)
Lesotho	Africa region	2004	1,971,129	427,518	1,543,611	6,940 (2,753–18,021)	37,658 (19,704–73,282)	45,113 (24,070–86,936)	15.5% (7.6–30.7)	84.5% (69.3–92.4)
Lesotho	Africa region	2005	1,953,076	434,540	1,518,536	7,362 (2,983–18,455)	37,747 (19,837–73,650)	45,489 (24,251–88,448)	16.2% (8.3–30.7)	83.8% (69.3–91.7)
Lesotho	Africa region	2006	1,945,063	443,863	1,501,200	7,730 (3,216–18,893)	37,435 (19,679–73,195)	45,650 (24,514–88,430)	16.9% (8.9–30.7)	83.1% (69.3–91.1)
Lesotho	Africa region	2007	1,953,268	455,190	1,498,078	8,043 (3,413–19,066)	37,094 (19,741–72,573)	45,551 (24,538–88,165)	17.6% (9.7–30.8)	82.4% (69.2–90.3)
Lesotho	Africa region	2008	1,966,541	467,958	1,498,583	8,254 (3,573–19,212)	36,493 (19,432–70,948)	44,989 (24,257–87,459)	18.3% (10.4–31.0)	81.7% (69.0–89.6)
Lesotho	Africa region	2009	1,980,883	481,216	1,499,667	8,405 (3,750–19,117)	35,460 (18,854–68,313)	44,205 (24,065–85,108)	19.0% (11.2–31.3)	81.0% (68.7–88.8)
Lesotho	Africa region	2010	1,996,251	495,030	1,501,221	8,498 (3,854–18,855)	34,296 (18,497–65,668)	42,961 (23,529–81,640)	19.8% (12.0–31.5)	80.2% (68.5–88.0)
Lesotho	Africa region	2011	2,014,009	509,746	1,504,263	8,501 (3,937–18,466)	32,695 (17,790–62,380)	41,439 (22,918–77,771)	20.5% (12.8–32.0)	79.5% (68.0–87.2)
Lesotho	Africa region	2012	2,034,354	522,910	1,511,444	8,447 (3,984–17,979)	31,194 (17,166–58,753)	39,835 (22,191–74,383)	21.2% (13.5–32.3)	78.8% (67.7–86.5)
Lesotho	Africa region	2013	2,056,504	536,768	1,519,736	8,350 (4,016–17,595)	29,596 (16,511–55,327)	38,171 (21,544–70,771)	21.9% (14.2–32.8)	78.1% (67.2–85.8)
Lesotho	Africa region	2014	2,080,089	551,265	1,528,824	8,264 (4,058–17,169)	28,101 (15,912–51,967)	36,606 (20,898–67,582)	22.6% (14.8–33.4)	77.4% (66.6–85.2)
Lesotho	Africa region	2015	2,104,611	566,309	1,538,302	8,189 (4,061–16,916)	26,781 (15,219–49,013)	35,049 (20,190–64,047)	23.3% (15.4–34.2)	76.7% (65.8–84.6)
Lesotho	Africa region	2016	2,130,422	581,967	1,548,455	8,127 (4,032–16,609)	25,527 (14,518–46,675)	33,708 (19,634–60,771)	24.1% (15.9–35.0)	75.9% (65.0–84.1)
Lesotho	Africa region	2017	2,157,110	598,167	1,558,943	8,067 (4,034–16,387)	24,328 (13,839–44,433)	32,517 (18,921–58,389)	24.8% (16.5–36.0)	75.2% (64.0–83.5)
Lesotho	Africa region	2018	2,183,603	614,750	1,568,853	8,046 (4,043–16,182)	23,290 (13,288–42,796)	31,461 (18,265–56,782)	25.6% (16.9–37.1)	74.4% (62.9–83.1)
Lesotho	Africa region	2019	2,209,405	631,558	1,577,847	8,048 (4,025–16,286)	22,356 (12,705–41,378)	30,550 (17,677–55,639)	26.3% (17.4–38.4)	73.7% (61.6–82.6)
Lesotho	Africa region	2020	2,235,727	648,987	1,586,740	8,113 (4,050–16,523)	21,658 (12,155–40,287)	29,910 (17,159–54,427)	27.2% (17.6–39.6)	72.8% (60.4–82.4)
Lesotho	Africa region	2021	2,261,542	666,703	1,594,839	8,202 (3,997–16,943)	21,061 (11,676–39,277)	29,372 (16,730–53,682)	28.0% (17.9–41.0)	72.0% (59.0–82.1)
Lesotho	Africa region	2022	2,286,110	684,530	1,601,580	8,326 (4,002–17,309)	20,546 (11,185–38,596)	29,011 (16,443–53,223)	28.9% (18.1–42.8)	71.1% (57.2–81.9)
Lesotho	Africa region	2023	2,311,472	703,034	1,608,438	8,511 (3,998–18,015)	20,037 (10,743–38,414)	28,804 (16,034–53,438)	29.8% (18.2–44.5)	70.2% (55.5–81.8)
Lesotho	Africa region	2024	2,337,423	722,194	1,615,229	8,742 (3,972–19,103)	19,749 (10,239–39,095)	28,756 (15,627–54,915)	30.7% (18.4–46.3)	69.3% (53.7–81.6)
Malawi	Africa region	2000	11,315,942	1,653,259	9,662,683	12,132 (3,073–46,828)	59,680 (19,419–176,476)	73,065 (24,312–211,541)	16.7% (7.2–37.0)	83.3% (63.0–92.8)
Malawi	Africa region	2001	11,593,058	1,703,948	9,889,110	13,230 (3,461–48,022)	63,267 (21,189–175,647)	77,469 (26,876–213,453)	17.1% (7.7–36.5)	82.9% (63.5–92.3)
Malawi	Africa region	2002	11,880,440	1,756,642	10,123,798	14,378 (3,932–49,676)	66,719 (23,305–180,426)	81,944 (29,498–218,006)	17.5% (8.4–36.0)	82.5% (64.0–91.6)
Malawi	Africa region	2003	12,181,574	1,812,009	10,369,565	15,511 (4,458–51,776)	69,991 (25,086–183,286)	86,599 (32,039–223,804)	17.9% (8.9–35.6)	82.1% (64.4–91.1)
Malawi	Africa region	2004	12,500,737	1,870,610	10,630,127	16,526 (5,055–52,536)	72,583 (27,091–185,388)	90,418 (34,378–227,227)	18.4% (9.5–35.2)	81.6% (64.8–90.5)
Malawi	Africa region	2005	12,840,031	1,932,938	10,907,093	17,433 (5,616–53,295)	74,404 (28,470–184,925)	93,197 (36,368–227,699)	18.8% (10.1–34.8)	81.2% (65.2–89.9)
Malawi	Africa region	2006	13,198,701	1,998,811	11,199,890	18,164 (6,112–53,605)	75,826 (29,343–183,809)	95,010 (37,645–228,740)	19.3% (10.8–34.5)	80.7% (65.5–89.2)
Malawi	Africa region	2007	13,576,343	2,068,356	11,507,987	18,717 (6,601–53,769)	75,842 (30,161–181,376)	95,760 (38,472–226,281)	19.8% (11.4–34.2)	80.2% (65.8–88.6)
Malawi	Africa region	2008	13,976,417	2,142,026	11,834,391	19,133 (6,855–53,532)	74,929 (30,063–176,626)	94,860 (38,650–222,580)	20.3% (12.0–34.0)	79.7% (66.0–88.0)
Malawi	Africa region	2009	14,395,788	2,221,126	12,174,662	19,322 (7,058–52,718)	72,844 (29,351–169,758)	93,163 (38,583–214,538)	20.8% (12.6–33.9)	79.2% (66.1–87.4)
Malawi	Africa region	2010	14,826,463	2,304,625	12,521,838	19,142 (7,170–51,467)	70,209 (28,301–161,839)	90,248 (37,395–206,603)	21.4% (13.2–34.2)	78.6% (65.8–86.8)
Malawi	Africa region	2011	15,265,022	2,392,334	12,872,688	18,741 (6,993–49,470)	66,722 (26,810–153,516)	86,327 (35,446–197,512)	22.0% (13.8–34.4)	78.0% (65.6–86.2)
Malawi	Africa region	2012	15,709,577	2,483,998	13,225,579	18,149 (6,807–46,999)	62,592 (25,348–143,229)	81,441 (33,440–185,342)	22.6% (14.4–34.8)	77.4% (65.2–85.6)
Malawi	Africa region	2013	16,161,816	2,580,396	13,581,420	17,481 (6,665–44,743)	58,204 (23,639–132,803)	76,523 (31,307–172,949)	23.2% (14.9–35.5)	76.8% (64.5–85.1)
Malawi	Africa region	2014	16,621,538	2,681,387	13,940,151	16,829 (6,423–42,257)	53,931 (22,112–121,437)	71,187 (29,468–159,163)	23.8% (15.4–36.2)	76.2% (63.8–84.6)
Malawi	Africa region	2015	17,085,587	2,787,172	14,298,415	16,085 (6,223–39,783)	49,738 (20,400–110,285)	66,284 (27,895–145,555)	24.5% (15.9–37.1)	75.5% (62.9–84.1)
Malawi	Africa region	2016	17,557,739	2,898,080	14,659,659	15,414 (5,981–37,990)	45,826 (18,947–101,084)	61,731 (26,090–134,985)	25.2% (16.2–38.4)	74.8% (61.6–83.8)
Malawi	Africa region	2017	18,039,715	3,015,158	15,024,557	14,816 (5,755–36,374)	42,376 (17,516–93,076)	57,617 (24,472–125,179)	25.9% (16.5–39.9)	74.1% (60.1–83.5)
Malawi	Africa region	2018	18,528,081	3,138,101	15,389,980	14,373 (5,544–35,210)	39,503 (16,119–86,927)	54,316 (22,882–117,645)	26.6% (16.9–41.5)	73.4% (58.5–83.1)
Malawi	Africa region	2019	19,025,752	3,267,483	15,758,269	14,081 (5,352–34,707)	37,191 (14,977–82,336)	51,735 (21,452–113,342)	27.4% (17.2–43.4)	72.6% (56.6–82.8)
Malawi	Africa region	2020	19,533,888	3,404,171	16,129,717	14,008 (5,174–35,142)	35,385 (13,864–79,332)	49,966 (20,334–109,651)	28.2% (17.4–45.1)	71.8% (54.9–82.6)
Malawi	Africa region	2021	20,047,258	3,547,362	16,499,896	14,131 (5,062–36,107)	34,262 (13,114–77,139)	49,030 (19,355–108,207)	29.0% (17.5–46.9)	71.0% (53.1–82.5)
Malawi	Africa region	2022	20,568,728	3,698,257	16,870,471	14,520 (5,034–37,614)	33,654 (12,570–77,336)	48,817 (18,938–109,179)	29.8% (17.7–49.0)	70.2% (51.0–82.3)
Malawi	Africa region	2023	21,104,482	3,857,899	17,246,583	15,059 (5,202–39,984)	33,802 (12,343–79,281)	49,735 (18,890–112,991)	30.8% (17.9–51.3)	69.2% (48.7–82.1)
Malawi	Africa region	2024	21,655,286	4,027,450	17,627,836	16,009 (5,333–44,092)	34,394 (12,205–83,313)	51,379 (19,223–120,089)	31.7% (18.1–53.6)	68.3% (46.4–81.9)
Mongolia	Western Pacific region	2000	2,388,299	1,364,507	1,023,792	12,309 (5,792–24,846)	11,499 (5,335–23,439)	24,112 (13,399–44,486)	51.7% (31.0–72.3)	48.3% (27.7–69.0)
Mongolia	Western Pacific region	2001	2,417,751	1,407,663	1,010,088	12,812 (6,261–25,406)	11,159 (5,277–22,682)	24,323 (13,694–44,568)	53.4% (33.6–72.6)	46.6% (27.4–66.4)
Mongolia	Western Pacific region	2002	2,449,027	1,452,371	996,656	13,331 (6,729–25,975)	10,824 (5,189–21,866)	24,492 (13,857–44,539)	55.1% (36.5–73.0)	44.9% (27.0–63.5)
Mongolia	Western Pacific region	2003	2,480,374	1,497,600	982,774	13,787 (7,138–26,574)	10,474 (5,124–20,908)	24,555 (13,906–44,625)	56.8% (39.3–73.4)	43.2% (26.6–60.7)
Mongolia	Western Pacific region	2004	2,508,412	1,541,244	967,168	14,202 (7,526–27,039)	10,089 (5,006–19,985)	24,525 (14,028–44,329)	58.5% (42.0–73.8)	41.5% (26.2–58.0)
Mongolia	Western Pacific region	2005	2,536,407	1,585,102	951,305	14,639 (7,867–27,540)	9,684 (4,876–18,982)	24,530 (14,083–44,104)	60.2% (44.9–74.2)	39.8% (25.8–55.1)
Mongolia	Western Pacific region	2006	2,567,168	1,631,050	936,118	15,059 (8,239–28,042)	9,289 (4,747–18,070)	24,566 (14,142–44,062)	61.8% (47.9–74.6)	38.2% (25.4–52.1)
Mongolia	Western Pacific region	2007	2,601,850	1,679,858	921,992	15,539 (8,652–28,620)	8,950 (4,610–17,215)	24,716 (14,176–44,307)	63.4% (50.4–75.2)	36.6% (24.8–49.6)
Mongolia	Western Pacific region	2008	2,643,201	1,733,438	909,763	16,091 (9,033–29,425)	8,644 (4,526–16,661)	24,962 (14,325–44,310)	65.0% (53.0–75.7)	35.0% (24.3–47.0)
Mongolia	Western Pacific region	2009	2,691,115	1,791,744	899,371	16,770 (9,479–30,452)	8,391 (4,434–16,086)	25,341 (14,611–45,103)	66.5% (55.4–76.3)	33.5% (23.7–44.6)
Mongolia	Western Pacific region	2010	2,738,622	1,850,405	888,217	17,560 (9,928–31,734)	8,188 (4,340–15,651)	25,860 (14,934–45,997)	68.1% (57.7–76.9)	31.9% (23.1–42.3)
Mongolia	Western Pacific region	2011	2,786,317	1,893,665	892,652	18,259 (10,347–32,770)	8,161 (4,329–15,520)	26,458 (15,217–47,319)	69.0% (59.3–77.3)	31.0% (22.7–40.7)
Mongolia	Western Pacific region	2012	2,839,705	1,931,851	907,854	19,022 (10,740–34,213)	8,256 (4,395–15,694)	27,351 (15,651–48,873)	69.6% (60.3–77.3)	30.4% (22.7–39.7)
Mongolia	Western Pacific region	2013	2,899,011	1,974,140	924,871	19,888 (11,215–35,583)	8,414 (4,490–16,068)	28,436 (16,145–50,817)	70.2% (61.1–77.7)	29.8% (22.3–38.9)
Mongolia	Western Pacific region	2014	2,963,113	2,019,747	943,366	20,955 (11,801–37,513)	8,620 (4,578–16,515)	29,673 (16,858–53,120)	70.8% (62.0–78.0)	29.2% (22.0–38.0)
Mongolia	Western Pacific region	2015	3,026,864	2,065,229	961,635	22,022 (12,421–39,577)	8,861 (4,688–16,927)	31,059 (17,532–55,480)	71.3% (62.5–78.5)	28.7% (21.5–37.5)
Mongolia	Western Pacific region	2016	3,088,856	2,109,596	979,260	23,191 (13,032–41,914)	9,088 (4,780–17,619)	32,501 (18,247–58,238)	71.9% (62.8–79.1)	28.1% (20.9–37.2)
Mongolia	Western Pacific region	2017	3,148,917	2,152,694	996,223	24,426 (13,673–44,165)	9,326 (4,862–18,141)	34,012 (19,072–61,062)	72.4% (63.2–79.9)	27.6% (20.1–36.8)
Mongolia	Western Pacific region	2018	3,208,189	2,195,845	1,012,344	25,659 (14,313–46,595)	9,520 (4,912–18,684)	35,486 (19,842–63,600)	73.0% (63.3–80.7)	27.0% (19.3–36.7)
Mongolia	Western Pacific region	2019	3,267,673	2,239,761	1,027,912	26,859 (14,963–48,927)	9,691 (4,908–19,319)	36,885 (20,625–66,535)	73.5% (63.6–81.7)	26.5% (18.3–36.4)
Mongolia	Western Pacific region	2020	3,327,204	2,284,358	1,042,846	28,023 (15,563–51,517)	9,834 (4,877–19,956)	38,247 (21,268–69,070)	74.1% (63.5–82.6)	25.9% (17.4–36.5)
Mongolia	Western Pacific region	2021	3,383,741	2,327,506	1,056,235	29,172 (16,050–53,916)	9,933 (4,803–20,451)	39,441 (21,884–71,434)	74.6% (63.6–83.5)	25.4% (16.5–36.4)
Mongolia	Western Pacific region	2022	3,433,748	2,366,882	1,066,866	30,105 (16,464–55,954)	9,967 (4,688–20,830)	40,449 (22,264–73,768)	75.2% (63.4–84.5)	24.8% (15.5–36.6)
Mongolia	Western Pacific region	2023	3,481,145	2,405,088	1,076,057	30,988 (16,807–58,028)	9,946 (4,555–21,226)	41,236 (22,630–75,820)	75.8% (63.2–85.5)	24.2% (14.5–36.8)
Mongolia	Western Pacific region	2024	3,524,788	2,441,374	1,083,414	31,657 (16,991–59,841)	9,859 (4,357–21,553)	41,829 (22,748–77,557)	76.3% (63.0–86.4)	23.7% (13.6–37.0)
Myanmar	South-East Asia region	2000	45,290,841	12,239,850	33,050,991	182,836 (75,921–443,038)	458,338 (219,339–970,920)	652,491 (328,479–1,326,835)	28.0% (16.3–49.3)	72.0% (50.7–83.7)
Myanmar	South-East Asia region	2001	45,771,139	12,453,411	33,317,728	191,259 (82,300–448,144)	466,593 (228,897–963,714)	668,715 (341,034–1,336,048)	28.6% (17.2–48.8)	71.4% (51.2–82.8)
Myanmar	South-East Asia region	2002	46,232,653	12,663,586	33,569,067	196,655 (86,783–449,736)	467,963 (232,146–959,606)	675,208 (347,121–1,331,596)	29.2% (18.2–48.0)	70.8% (52.0–81.8)
Myanmar	South-East Asia region	2003	46,667,192	12,868,478	33,798,714	199,680 (89,699–450,182)	463,429 (231,174–935,463)	672,513 (346,099–1,321,718)	29.8% (19.1–47.4)	70.2% (52.6–80.9)
Myanmar	South-East Asia region	2004	47,068,772	13,066,291	34,002,481	198,719 (91,635–446,778)	449,726 (225,468–906,813)	659,469 (340,172–1,286,341)	30.4% (20.1–46.6)	69.6% (53.4–79.9)
Myanmar	South-East Asia region	2005	47,438,365	13,257,125	34,181,240	195,693 (91,243–430,742)	431,147 (215,283–869,401)	635,703 (325,451–1,254,097)	31.0% (21.0–46.0)	69.0% (54.0–79.0)
Myanmar	South-East Asia region	2006	47,785,135	13,442,914	34,342,221	189,693 (87,690–417,114)	407,585 (200,546–832,376)	605,951 (301,606–1,208,561)	31.6% (22.0–45.3)	68.4% (54.7–78.0)
Myanmar	South-East Asia region	2007	48,125,043	13,628,531	34,496,512	182,210 (82,380–398,958)	380,919 (181,442–790,152)	570,357 (273,244–1,153,574)	32.2% (23.0–45.0)	67.8% (55.0–77.0)
Myanmar	South-East Asia region	2008	48,390,793	13,794,763	34,596,030	173,169 (75,629–382,598)	352,925 (161,586–743,436)	533,067 (243,653–1,101,169)	32.8% (23.9–44.5)	67.2% (55.5–76.1)
Myanmar	South-East Asia region	2009	48,660,459	13,963,119	34,697,340	165,257 (69,249–368,410)	326,599 (143,033–695,694)	497,434 (215,998–1,043,215)	33.4% (24.9–44.0)	66.6% (56.0–75.1)
Myanmar	South-East Asia region	2010	49,024,382	14,160,693	34,863,689	157,295 (64,653–350,707)	303,535 (128,647–657,816)	465,158 (198,842–987,369)	34.1% (25.8–43.8)	65.9% (56.2–74.2)
Myanmar	South-East Asia region	2011	49,419,820	14,368,813	35,051,007	150,556 (61,646–338,107)	283,996 (118,376–617,783)	437,587 (184,406–939,620)	34.7% (26.7–43.7)	65.3% (56.3–73.3)
Myanmar	South-East Asia region	2012	49,837,446	14,585,427	35,252,019	144,985 (60,093–327,243)	266,927 (111,349–581,174)	414,382 (175,527–896,190)	35.3% (27.5–44.0)	64.7% (56.0–72.5)
Myanmar	South-East Asia region	2013	50,262,658	14,805,871	35,456,787	141,190 (59,644–315,614)	252,743 (107,991–548,082)	396,129 (172,047–850,084)	35.9% (28.1–44.3)	64.1% (55.7–71.9)
Myanmar	South-East Asia region	2014	50,681,634	15,027,104	35,654,530	138,994 (61,179–305,904)	242,193 (107,922–519,042)	384,013 (171,050–813,574)	36.5% (28.8–44.8)	63.5% (55.2–71.2)
Myanmar	South-East Asia region	2015	51,089,056	15,254,170	35,834,886	138,071 (63,666–298,060)	234,953 (110,269–500,683)	376,408 (176,226–778,199)	37.1% (29.3–45.6)	62.9% (54.4–70.7)
Myanmar	South-East Asia region	2016	51,495,696	15,490,935	36,004,761	139,820 (67,750–293,617)	231,211 (114,633–479,583)	373,325 (186,660–760,392)	37.7% (29.8–46.5)	62.3% (53.5–70.2)
Myanmar	South-East Asia region	2017	51,894,938	15,735,583	36,159,355	143,088 (72,376–292,857)	230,527 (119,526–464,618)	374,786 (200,355–745,200)	38.3% (30.2–47.7)	61.7% (52.3–69.8)
Myanmar	South-East Asia region	2018	52,272,247	15,984,330	36,287,917	148,492 (77,926–294,372)	231,370 (124,134–454,059)	380,270 (210,525–739,369)	39.0% (30.4–49.0)	61.0% (51.0–69.6)
Myanmar	South-East Asia region	2019	52,640,713	16,240,713	36,400,000	155,494 (83,484–303,257)	235,140 (129,372–449,836)	392,673 (222,223–739,911)	39.7% (30.5–50.3)	60.3% (49.7–69.5)
Myanmar	South-East Asia region	2020	53,016,522	16,509,875	36,506,647	164,185 (88,054–316,865)	241,041 (133,521–452,674)	407,662 (233,594–748,041)	40.5% (30.5–51.8)	59.5% (48.2–69.5)
Myanmar	South-East Asia region	2021	53,387,102	16,789,176	36,597,926	174,065 (93,469–332,874)	248,580 (136,821–461,428)	426,020 (246,175–768,555)	41.2% (30.4–53.3)	58.8% (46.7–69.6)
Myanmar	South-East Asia region	2022	53,756,787	17,079,069	36,677,718	186,059 (98,964–356,246)	255,677 (139,728–475,619)	444,385 (256,444–805,557)	42.0% (30.2–54.8)	58.0% (45.2–69.8)
Myanmar	South-East Asia region	2023	54,133,798	17,383,445	36,750,353	198,938 (103,695–386,849)	263,820 (141,492–499,957)	465,742 (265,335–849,758)	42.8% (30.1–56.6)	57.2% (43.4–69.9)
Myanmar	South-East Asia region	2024	54,500,091	17,696,180	36,803,911	210,830 (106,491–425,152)	271,773 (140,887–532,807)	487,583 (271,072–913,209)	43.6% (29.9–58.3)	56.4% (41.7–70.1)
Namibia	Africa region	2000	1,818,647	588,751	1,229,896	9,604 (3,088–26,215)	23,979 (9,909–54,638)	34,091 (15,163–75,520)	28.5% (13.1–50.5)	71.5% (49.5–86.9)
Namibia	Africa region	2001	1,857,048	610,932	1,246,116	10,567 (3,624–27,538)	25,332 (10,800–56,819)	36,344 (16,660–78,743)	29.5% (14.3–50.8)	70.5% (49.2–85.7)
Namibia	Africa region	2002	1,889,970	638,167	1,251,803	11,629 (4,190–29,577)	26,054 (11,487–57,793)	38,123 (17,671–81,847)	30.8% (15.6–51.3)	69.2% (48.7–84.4)
Namibia	Africa region	2003	1,917,464	665,533	1,251,931	12,558 (4,659–31,154)	26,352 (11,815–57,741)	39,432 (18,818–83,789)	32.3% (17.2–51.9)	67.7% (48.1–82.8)
Namibia	Africa region	2004	1,942,082	692,663	1,249,419	13,308 (5,207–32,160)	26,197 (11,988–56,926)	39,885 (19,447–84,674)	33.7% (18.8–52.6)	66.3% (47.4–81.2)
Namibia	Africa region	2005	1,966,582	720,398	1,246,184	13,913 (5,677–32,890)	25,587 (11,840–55,183)	39,766 (19,751–83,213)	35.2% (20.5–53.4)	64.8% (46.6–79.5)
Namibia	Africa region	2006	1,991,888	749,149	1,242,739	14,296 (6,086–32,683)	24,643 (11,569–52,561)	39,238 (19,830–80,411)	36.7% (22.3–54.0)	63.3% (46.0–77.7)
Namibia	Africa region	2007	2,018,600	779,139	1,239,461	14,481 (6,482–32,108)	23,343 (11,175–49,033)	38,180 (19,575–76,585)	38.2% (24.1–54.9)	61.8% (45.1–75.9)
Namibia	Africa region	2008	2,047,056	810,573	1,236,483	14,505 (6,725–31,445)	21,910 (10,703–45,427)	36,796 (19,177–72,462)	39.7% (26.0–55.6)	60.3% (44.4–74.0)
Namibia	Africa region	2009	2,077,394	843,443	1,233,951	14,379 (6,900–30,453)	20,353 (10,058–41,448)	35,046 (18,653–68,110)	41.4% (28.0–56.6)	58.6% (43.4–72.0)
Namibia	Africa region	2010	2,109,811	878,019	1,231,792	14,159 (7,056–29,292)	18,765 (9,482–37,680)	33,142 (17,932–63,550)	43.0% (29.8–57.6)	57.0% (42.4–70.2)
Namibia	Africa region	2011	2,146,325	915,129	1,231,196	13,881 (7,091–28,137)	17,218 (8,831–33,709)	31,237 (17,221–59,198)	44.6% (31.8–58.8)	55.4% (41.2–68.2)
Namibia	Africa region	2012	2,194,654	958,910	1,235,744	13,613 (7,178–26,875)	15,819 (8,236–30,588)	29,526 (16,544–55,063)	46.3% (33.8–59.8)	53.7% (40.2–66.2)
Namibia	Africa region	2013	2,252,508	1,008,132	1,244,376	13,410 (7,208–25,962)	14,563 (7,686–27,953)	28,042 (16,065–51,760)	48.0% (35.6–61.1)	52.0% (38.9–64.4)
Namibia	Africa region	2014	2,312,139	1,059,561	1,252,578	13,219 (7,216–25,199)	13,408 (7,189–25,466)	26,683 (15,587–48,547)	49.7% (37.3–62.5)	50.3% (37.5–62.7)
Namibia	Africa region	2015	2,374,300	1,113,547	1,260,753	13,067 (7,287–24,635)	12,366 (6,690–23,437)	25,482 (15,214–45,983)	51.4% (39.1–63.9)	48.6% (36.1–60.9)
Namibia	Africa region	2016	2,439,213	1,169,871	1,269,342	12,993 (7,312–24,132)	11,457 (6,275–21,784)	24,540 (14,757–44,009)	53.1% (40.9–65.5)	46.9% (34.5–59.1)
Namibia	Africa region	2017	2,506,853	1,228,483	1,278,370	12,953 (7,373–23,853)	10,702 (5,867–20,260)	23,807 (14,347–42,258)	54.7% (42.4–67.0)	45.3% (33.0–57.6)
Namibia	Africa region	2018	2,577,327	1,289,488	1,287,839	13,025 (7,460–23,798)	10,063 (5,516–19,197)	23,231 (14,009–40,877)	56.3% (43.7–68.6)	43.7% (31.4–56.3)
Namibia	Africa region	2019	2,650,494	1,352,865	1,297,629	13,180 (7,526–24,111)	9,534 (5,194–18,298)	22,906 (13,779–40,252)	57.9% (45.1–70.3)	42.1% (29.7–54.9)
Namibia	Africa region	2020	2,728,762	1,419,857	1,308,905	13,417 (7,644–24,703)	9,121 (4,898–17,650)	22,713 (13,623–40,144)	59.4% (46.2–71.9)	40.6% (28.1–53.8)
Namibia	Africa region	2021	2,810,548	1,489,731	1,320,817	13,764 (7,748–25,504)	8,743 (4,553–17,347)	22,719 (13,450–40,829)	61.0% (47.2–73.6)	39.0% (26.4–52.8)
Namibia	Africa region	2022	2,889,662	1,559,146	1,330,516	14,140 (7,838–26,714)	8,462 (4,257–16,887)	22,753 (13,294–41,727)	62.4% (48.2–75.3)	37.6% (24.7–51.8)
Namibia	Africa region	2023	2,963,095	1,626,324	1,336,771	14,546 (7,889–28,158)	8,194 (3,963–16,822)	22,891 (13,019–42,794)	63.8% (49.1–76.9)	36.2% (23.1–50.9)
Namibia	Africa region	2024	3,030,131	1,690,662	1,339,469	14,946 (7,812–30,286)	7,945 (3,667–16,990)	23,140 (12,691–45,404)	65.2% (49.8–78.7)	34.8% (21.3–50.2)
Nigeria	Africa region	2000	126,382,494	44,031,661	82,350,833	319,009 (137,023–710,950)	513,068 (249,794–1,009,706)	851,803 (470,552–1,550,739)	37.7% (20.7–62.9)	62.3% (37.1–79.3)
Nigeria	Africa region	2001	129,862,595	46,320,689	83,541,906	334,274 (148,012–726,425)	508,108 (250,744–995,095)	860,685 (479,064–1,563,663)	39.1% (22.4–63.0)	60.9% (37.0–77.6)
Nigeria	Africa region	2002	133,471,989	48,727,954	84,744,035	349,936 (159,089–741,814)	500,532 (250,694–976,858)	869,751 (484,006–1,577,046)	40.5% (24.0–63.1)	59.5% (36.9–76.0)
Nigeria	Africa region	2003	137,202,644	51,253,420	85,949,224	365,042 (169,393–757,178)	492,051 (249,545–956,068)	874,322 (490,461–1,588,789)	42.0% (25.8–63.3)	58.0% (36.7–74.2)
Nigeria	Africa region	2004	141,057,045	53,900,718	87,156,327	380,589 (182,539–774,037)	484,739 (247,882–936,447)	881,452 (497,602–1,596,808)	43.4% (27.7–63.4)	56.6% (36.6–72.3)
Nigeria	Africa region	2005	145,017,253	56,664,041	88,353,212	396,964 (193,936–790,778)	477,258 (246,543–919,403)	888,947 (503,776–1,604,079)	44.9% (29.8–63.7)	55.1% (36.3–70.2)
Nigeria	Africa region	2006	149,077,334	59,545,960	89,531,374	415,471 (206,079–814,840)	472,164 (244,608–904,717)	899,635 (511,272–1,616,162)	46.3% (31.8–63.9)	53.7% (36.1–68.2)
Nigeria	Africa region	2007	153,267,261	62,562,163	90,705,098	435,059 (219,511–844,149)	468,018 (244,843–895,479)	914,050 (520,307–1,636,354)	47.8% (33.6–64.4)	52.2% (35.6–66.4)
Nigeria	Africa region	2008	157,595,014	65,720,273	91,874,741	457,798 (234,609–876,881)	464,703 (244,378–885,038)	932,889 (532,031–1,666,990)	49.3% (35.5–64.8)	50.7% (35.2–64.5)
Nigeria	Africa region	2009	162,049,464	69,013,626	93,035,838	483,297 (250,612–912,376)	463,223 (244,580–881,747)	956,534 (546,989–1,712,222)	50.7% (37.4–65.4)	49.3% (34.6–62.6)
Nigeria	Africa region	2010	166,642,886	72,456,327	94,186,559	511,843 (267,095–960,277)	462,234 (245,087–884,338)	983,384 (563,222–1,761,327)	52.2% (39.1–66.0)	47.8% (34.0–60.9)
Nigeria	Africa region	2011	171,379,598	76,034,272	95,345,326	542,651 (284,237–1,010,891)	463,978 (245,393–884,428)	1,014,915 (578,958–1,819,944)	53.7% (40.9–66.9)	46.3% (33.1–59.1)
Nigeria	Africa region	2012	176,200,625	79,723,735	96,476,890	575,571 (302,897–1,072,867)	464,720 (244,943–890,628)	1,048,554 (597,044–1,880,644)	55.1% (42.5–67.8)	44.9% (32.2–57.5)
Nigeria	Africa region	2013	181,049,443	83,496,382	97,553,061	608,614 (321,253–1,135,709)	465,336 (243,940–890,851)	1,083,006 (615,004–1,950,084)	56.5% (44.0–69.1)	43.5% (30.9–56.0)
Nigeria	Africa region	2014	185,896,915	87,338,089	98,558,826	640,985 (341,030–1,201,380)	465,424 (243,195–891,321)	1,114,516 (633,525–2,010,331)	57.9% (45.4–70.4)	42.1% (29.6–54.6)
Nigeria	Africa region	2015	190,671,878	91,213,613	99,458,265	672,806 (359,710–1,259,591)	463,133 (239,192–885,978)	1,143,576 (649,525–2,070,523)	59.2% (46.7–71.7)	40.8% (28.3–53.3)
Nigeria	Africa region	2016	195,443,700	95,147,856	100,295,844	702,011 (375,421–1,311,889)	457,334 (231,981–880,355)	1,168,331 (661,874–2,108,722)	60.4% (47.6–73.1)	39.6% (26.9–52.4)
Nigeria	Africa region	2017	200,254,579	99,164,065	101,090,514	725,664 (390,192–1,355,057)	448,308 (222,193–871,464)	1,185,297 (671,710–2,136,330)	61.6% (48.4–74.7)	38.4% (25.3–51.6)
Nigeria	Africa region	2018	204,938,755	103,174,367	101,764,388	744,080 (400,451–1,390,086)	435,945 (213,656–854,289)	1,192,499 (676,149–2,143,232)	62.9% (49.3–76.3)	37.1% (23.7–50.7)
Nigeria	Africa region	2019	209,485,641	107,166,569	102,319,072	754,100 (407,596–1,402,200)	419,004 (201,891–832,471)	1,185,861 (676,362–2,124,360)	64.1% (50.0–77.9)	35.9% (22.1–50.0)
Nigeria	Africa region	2020	213,996,181	111,188,136	102,808,045	754,291 (409,950–1,397,425)	396,529 (187,018–802,257)	1,164,449 (669,561–2,084,609)	65.3% (50.4–79.5)	34.7% (20.5–49.6)
Nigeria	Africa region	2021	218,529,286	115,265,457	103,263,829	739,386 (404,281–1,373,578)	369,633 (170,359–762,790)	1,123,960 (650,057–2,008,194)	66.4% (50.9–81.0)	33.6% (19.0–49.1)
Nigeria	Africa region	2022	223,150,896	119,432,591	103,718,305	711,723 (385,167–1,332,144)	338,316 (149,815–715,394)	1,060,285 (608,112–1,922,989)	67.6% (51.4–82.4)	32.4% (17.6–48.6)
Nigeria	Africa region	2023	227,882,945	123,701,699	104,181,246	668,517 (350,884–1,289,581)	301,767 (127,405–665,031)	978,200 (550,450–1,825,495)	68.7% (51.3–83.8)	31.3% (16.2–48.7)
Nigeria	Africa region	2024	232,679,478	128,043,517	104,635,961	613,275 (305,577–1,243,720)	264,779 (105,241–612,121)	888,241 (472,286–1,759,854)	69.8% (51.6–84.9)	30.2% (15.1–48.4)
Pakistan	Eastern Mediterranean region	2000	154,879,127	51,082,234	103,796,893	304,331 (130,663–662,321)	1,074,351 (575,192–1,987,005)	1,389,978 (766,849–2,525,583)	22.3% (11.5–35.7)	77.7% (64.3–88.5)
Pakistan	Eastern Mediterranean region	2001	159,270,907	52,846,087	106,424,820	315,420 (139,184–672,883)	1,075,427 (578,679–1,975,843)	1,404,376 (776,213–2,540,600)	22.9% (12.4–35.7)	77.1% (64.3–87.6)
Pakistan	Eastern Mediterranean region	2002	163,222,549	54,483,687	108,738,862	321,999 (147,147–672,640)	1,058,605 (573,439–1,937,865)	1,391,658 (772,609–2,509,593)	23.5% (13.4–35.7)	76.5% (64.3–86.6)
Pakistan	Eastern Mediterranean region	2003	167,110,248	56,115,621	110,994,627	322,946 (151,517–665,362)	1,023,769 (559,478–1,866,972)	1,356,550 (759,732–2,436,780)	24.1% (14.4–35.8)	75.9% (64.2–85.6)
Pakistan	Eastern Mediterranean region	2004	171,286,000	57,862,124	113,423,876	318,771 (153,793–645,247)	975,499 (538,978–1,766,126)	1,301,376 (734,990–2,329,374)	24.8% (15.5–36.1)	75.2% (63.9–84.5)
Pakistan	Eastern Mediterranean region	2005	175,453,212	59,622,511	115,830,701	310,497 (155,190–612,385)	916,654 (514,054–1,651,542)	1,234,249 (705,749–2,198,932)	25.5% (16.4–36.3)	74.5% (63.7–83.6)
Pakistan	Eastern Mediterranean region	2006	179,682,690	61,422,731	118,259,959	301,550 (154,023–580,599)	857,025 (487,424–1,529,685)	1,164,209 (674,935–2,065,335)	26.1% (17.4–36.6)	73.9% (63.4–82.6)
Pakistan	Eastern Mediterranean region	2007	184,493,231	63,441,687	121,051,544	294,521 (154,039–560,203)	806,852 (466,459–1,432,278)	1,105,854 (648,889–1,955,722)	26.8% (18.4–36.9)	73.2% (63.1–81.6)
Pakistan	Eastern Mediterranean region	2008	189,499,113	65,547,743	123,951,370	290,666 (155,536–546,232)	767,569 (449,891–1,364,126)	1,061,163 (630,747–1,867,155)	27.5% (19.4–37.4)	72.5% (62.6–80.6)
Pakistan	Eastern Mediterranean region	2009	194,376,534	67,629,427	126,747,107	290,985 (158,738–541,229)	740,579 (435,311–1,315,031)	1,033,061 (619,525–1,819,891)	28.2% (20.3–37.9)	71.8% (62.1–79.7)
Pakistan	Eastern Mediterranean region	2010	199,239,047	69,727,689	129,511,358	295,316 (162,633–545,300)	724,219 (427,297–1,282,542)	1,023,168 (616,472–1,801,817)	28.9% (21.1–38.6)	71.1% (61.4–78.9)
Pakistan	Eastern Mediterranean region	2011	203,746,065	71,722,690	132,023,375	303,070 (167,387–558,853)	716,925 (423,294–1,276,436)	1,024,502 (615,631–1,802,245)	29.6% (21.9–39.4)	70.4% (60.6–78.1)
Pakistan	Eastern Mediterranean region	2012	207,667,125	73,530,776	134,136,349	313,634 (172,839–579,629)	714,870 (421,412–1,271,865)	1,033,419 (622,173–1,808,330)	30.4% (22.5–40.4)	69.6% (59.6–77.5)
Pakistan	Eastern Mediterranean region	2013	211,073,978	75,169,776	135,904,202	326,093 (179,527–602,654)	716,111 (422,124–1,275,744)	1,048,037 (627,872–1,834,440)	31.2% (22.9–41.4)	68.8% (58.6–77.1)
Pakistan	Eastern Mediterranean region	2014	214,264,647	76,747,454	137,517,193	340,357 (186,903–629,476)	720,106 (423,270–1,279,090)	1,066,369 (637,056–1,859,915)	31.9% (23.2–42.7)	68.1% (57.3–76.8)
Pakistan	Eastern Mediterranean region	2015	217,290,883	78,281,214	139,009,669	354,698 (193,830–658,941)	722,802 (424,403–1,284,150)	1,085,256 (649,896–1,896,071)	32.7% (23.5–44.0)	67.3% (56.0–76.5)
Pakistan	Eastern Mediterranean region	2016	220,138,869	79,765,118	140,373,751	368,671 (201,070–689,362)	725,542 (423,565–1,290,656)	1,101,143 (660,882–1,927,185)	33.6% (23.7–45.5)	66.4% (54.5–76.3)
Pakistan	Eastern Mediterranean region	2017	223,273,967	81,365,499	141,908,468	383,578 (206,168–721,881)	726,841 (421,617–1,300,337)	1,119,170 (672,016–1,957,467)	34.4% (23.9–47.2)	65.6% (52.8–76.1)
Pakistan	Eastern Mediterranean region	2018	226,928,892	83,205,748	143,723,144	399,289 (212,002–751,218)	728,448 (418,892–1,306,562)	1,136,334 (682,926–1,980,761)	35.3% (23.9–48.9)	64.7% (51.1–76.1)
Pakistan	Eastern Mediterranean region	2019	230,800,899	85,181,688	145,619,211	413,999 (218,433–788,435)	729,770 (415,583–1,312,834)	1,154,124 (695,921–1,996,248)	36.1% (24.0–50.8)	63.9% (49.2–76.0)
Pakistan	Eastern Mediterranean region	2020	235,001,746	87,338,399	147,663,347	428,635 (222,393–820,754)	727,399 (410,647–1,325,374)	1,171,221 (703,883–2,023,605)	37.0% (24.2–52.7)	63.0% (47.3–75.8)
Pakistan	Eastern Mediterranean region	2021	239,477,801	89,660,489	149,817,312	443,353 (225,157–866,268)	723,622 (401,048–1,333,512)	1,182,198 (708,147–2,051,813)	37.9% (24.3–55.0)	62.1% (45.0–75.7)
Pakistan	Eastern Mediterranean region	2022	243,700,667	91,950,699	151,749,968	457,643 (226,045–922,760)	719,140 (389,156–1,369,666)	1,186,955 (699,622–2,150,061)	38.8% (24.3–57.1)	61.2% (42.9–75.7)
Pakistan	Eastern Mediterranean region	2023	247,504,495	94,150,710	153,353,785	466,960 (222,631–992,260)	706,508 (364,060–1,420,069)	1,186,550 (673,070–2,260,921)	39.8% (24.3–59.4)	60.2% (40.6–75.7)
Pakistan	Eastern Mediterranean region	2024	251,269,164	96,399,415	154,869,749	477,853 (212,751–1,092,803)	694,777 (331,067–1,508,854)	1,188,996 (626,828–2,429,891)	40.7% (24.2–61.5)	59.3% (38.5–75.8)
Philippines	Western Pacific region	2000	79,625,397	36,735,177	42,890,220	473,408 (226,100–937,430)	646,265 (334,479–1,257,506)	1,129,399 (627,061–2,087,050)	42.2% (27.1–59.3)	57.8% (40.7–72.9)
Philippines	Western Pacific region	2001	81,401,488	37,485,385	43,916,103	491,820 (240,191–959,313)	658,603 (345,919–1,261,385)	1,160,019 (650,587–2,121,932)	42.7% (28.3–58.9)	57.3% (41.1–71.7)
Philippines	Western Pacific region	2002	83,068,889	38,182,615	44,886,274	508,430 (253,370–985,748)	666,529 (352,295–1,272,000)	1,183,790 (668,604–2,150,616)	43.2% (29.6–58.4)	56.8% (41.6–70.4)
Philippines	Western Pacific region	2003	84,731,835	38,874,966	45,856,869	521,952 (266,194–998,736)	671,817 (358,956–1,268,868)	1,202,627 (680,931–2,168,363)	43.7% (30.7–58.1)	56.3% (41.9–69.3)
Philippines	Western Pacific region	2004	86,394,504	39,564,363	46,830,141	534,706 (277,191–1,014,231)	673,045 (361,019–1,264,140)	1,219,354 (690,614–2,193,729)	44.2% (31.9–57.7)	55.8% (42.3–68.1)
Philippines	Western Pacific region	2005	88,015,962	40,232,096	47,783,866	544,770 (287,890–1,021,122)	673,519 (363,955–1,266,305)	1,228,007 (696,330–2,213,329)	44.7% (33.1–57.4)	55.3% (42.6–66.9)
Philippines	Western Pacific region	2006	89,508,986	40,838,475	48,670,511	551,541 (294,459–1,026,305)	669,584 (363,493–1,253,481)	1,231,967 (699,618–2,221,217)	45.1% (34.3–57.0)	54.9% (43.0–65.7)
Philippines	Western Pacific region	2007	91,075,184	41,475,639	49,599,545	559,206 (300,771–1,034,139)	666,089 (363,197–1,236,671)	1,235,100 (702,627–2,221,933)	45.6% (35.3–56.7)	54.4% (43.3–64.7)
Philippines	Western Pacific region	2008	92,699,095	42,136,374	50,562,721	566,506 (306,790–1,043,416)	659,498 (361,902–1,221,966)	1,235,709 (703,701–2,222,425)	46.1% (36.4–56.6)	53.9% (43.4–63.6)
Philippines	Western Pacific region	2009	94,384,250	42,823,078	51,561,172	572,830 (311,872–1,053,244)	653,157 (360,610–1,206,926)	1,234,767 (703,180–2,224,369)	46.7% (37.4–56.5)	53.3% (43.5–62.6)
Philippines	Western Pacific region	2010	96,337,125	43,671,546	52,665,579	579,545 (316,964–1,066,401)	646,629 (357,896–1,196,975)	1,234,847 (705,383–2,220,395)	47.3% (38.2–56.5)	52.7% (43.5–61.8)
Philippines	Western Pacific region	2011	98,248,614	44,724,734	53,523,880	588,488 (325,312–1,082,997)	637,924 (352,911–1,176,632)	1,236,429 (708,681–2,226,238)	48.0% (39.3–56.8)	52.0% (43.2–60.7)
Philippines	Western Pacific region	2012	100,175,512	45,792,230	54,383,282	598,909 (333,796–1,100,644)	629,177 (349,898–1,158,879)	1,236,448 (710,235–2,218,758)	48.9% (40.1–57.3)	51.1% (42.7–59.9)
Philippines	Western Pacific region	2013	102,076,336	46,856,101	55,220,235	608,788 (342,594–1,116,229)	620,559 (347,889–1,141,657)	1,237,907 (714,568–2,228,983)	49.7% (41.1–57.9)	50.3% (42.1–58.9)
Philippines	Western Pacific region	2014	103,767,130	47,829,383	55,937,747	620,260 (350,864–1,137,460)	613,009 (343,555–1,128,335)	1,239,939 (715,875–2,232,324)	50.4% (41.8–58.5)	49.6% (41.5–58.2)
Philippines	Western Pacific region	2015	105,312,992	48,743,065	56,569,927	631,215 (358,254–1,160,485)	606,010 (340,352–1,118,899)	1,243,573 (716,967–2,240,549)	51.2% (42.5–59.5)	48.8% (40.5–57.5)
Philippines	Western Pacific region	2016	106,735,719	49,605,425	57,130,294	644,257 (365,775–1,180,991)	600,815 (336,647–1,106,600)	1,249,830 (723,590–2,251,694)	52.0% (43.0–60.6)	48.0% (39.4–57.0)
Philippines	Western Pacific region	2017	108,119,693	50,472,435	57,647,258	657,313 (372,048–1,212,705)	594,112 (330,401–1,101,900)	1,257,312 (727,719–2,271,859)	52.8% (43.4–61.7)	47.2% (38.3–56.6)
Philippines	Western Pacific region	2018	109,465,287	51,346,882	58,118,405	672,567 (378,674–1,254,967)	586,823 (326,400–1,100,847)	1,267,908 (733,016–2,307,573)	53.5% (43.8–63.0)	46.5% (37.0–56.2)
Philippines	Western Pacific region	2019	110,804,683	52,243,300	58,561,383	690,356 (384,762–1,301,257)	582,426 (319,713–1,096,778)	1,281,600 (736,024–2,350,323)	54.4% (44.1–64.4)	45.6% (35.6–55.9)
Philippines	Western Pacific region	2020	112,081,264	53,135,486	58,945,778	709,688 (391,703–1,345,210)	578,331 (312,648–1,110,798)	1,299,515 (744,773–2,392,429)	55.2% (44.2–65.7)	44.8% (34.3–55.8)
Philippines	Western Pacific region	2021	113,100,950	53,931,057	59,169,893	728,472 (399,306–1,394,024)	573,047 (305,341–1,110,539)	1,313,292 (749,372–2,435,637)	56.0% (44.3–67.2)	44.0% (32.8–55.7)
Philippines	Western Pacific region	2022	113,964,338	54,676,670	59,287,668	745,597 (404,434–1,439,773)	566,678 (295,355–1,124,155)	1,325,573 (749,663–2,479,633)	56.9% (44.5–68.8)	43.1% (31.2–55.5)
Philippines	Western Pacific region	2023	114,891,199	55,477,513	59,413,686	767,371 (409,361–1,492,664)	559,632 (285,506–1,123,099)	1,341,826 (748,674–2,535,979)	57.8% (44.5–70.3)	42.2% (29.7–55.5)
Philippines	Western Pacific region	2024	115,843,670	56,316,242	59,527,428	790,770 (408,013–1,545,032)	555,188 (273,094–1,126,842)	1,355,222 (738,521–2,594,088)	58.7% (44.6–71.7)	41.3% (28.3–55.4)
Sudan	Eastern Mediterranean region	2000	27,816,745	9,039,051	18,777,694	25,057 (7,708–73,318)	48,515 (17,272–127,824)	74,969 (29,271–187,987)	33.6% (16.7–59.5)	66.4% (40.5–83.3)
Sudan	Eastern Mediterranean region	2001	28,516,770	9,281,638	19,235,132	25,554 (8,424–71,822)	48,765 (18,132–121,346)	75,862 (31,399–178,296)	34.2% (17.6–59.0)	65.8% (41.0–82.4)
Sudan	Eastern Mediterranean region	2002	29,228,727	9,528,857	19,699,870	26,185 (9,118–71,640)	48,842 (18,749–116,335)	76,261 (32,650–173,873)	34.8% (18.7–58.6)	65.2% (41.4–81.3)
Sudan	Eastern Mediterranean region	2003	29,896,035	9,762,251	20,133,784	26,950 (9,787–71,791)	48,795 (19,643–113,571)	76,860 (33,706–172,949)	35.4% (19.7–58.0)	64.6% (42.0–80.3)
Sudan	Eastern Mediterranean region	2004	30,556,637	9,994,159	20,562,478	27,564 (10,515–71,217)	48,714 (20,290–111,678)	77,719 (34,888–170,672)	36.1% (20.9–57.3)	63.9% (42.7–79.1)
Sudan	Eastern Mediterranean region	2005	31,262,444	10,241,577	21,020,867	28,304 (11,090–70,359)	48,675 (20,844–109,997)	78,135 (35,957–170,466)	36.7% (22.0–56.7)	63.3% (43.3–78.0)
Sudan	Eastern Mediterranean region	2006	31,992,435	10,497,678	21,494,757	28,894 (11,598–70,076)	48,253 (21,087–108,067)	78,339 (36,660–169,214)	37.3% (23.2–56.3)	62.7% (43.7–76.8)
Sudan	Eastern Mediterranean region	2007	32,764,135	10,768,261	21,995,874	29,315 (12,211–69,802)	47,725 (21,454–105,568)	78,317 (36,727–166,106)	38.0% (24.2–55.8)	62.0% (44.2–75.8)
Sudan	Eastern Mediterranean region	2008	33,623,980	11,068,678	22,555,302	29,625 (12,853–69,457)	46,844 (21,369–103,151)	77,669 (37,013–163,949)	38.6% (25.1–55.5)	61.4% (44.5–74.9)
Sudan	Eastern Mediterranean region	2009	34,569,113	11,405,387	23,163,726	29,707 (13,136–69,137)	46,001 (21,185–100,618)	76,843 (37,113–161,754)	39.2% (26.2–55.3)	60.8% (44.7–73.8)
Sudan	Eastern Mediterranean region	2010	35,414,399	11,718,270	23,696,129	29,547 (13,267–67,311)	44,522 (20,590–96,772)	74,956 (36,589–157,844)	39.9% (27.1–55.3)	60.1% (44.7–72.9)
Sudan	Eastern Mediterranean region	2011	36,140,806	12,001,277	24,139,529	29,064 (13,312–64,971)	42,443 (19,825–91,595)	72,221 (35,668–151,644)	40.6% (28.1–55.4)	59.4% (44.6–71.9)
Sudan	Eastern Mediterranean region	2012	36,923,178	12,312,403	24,610,775	28,426 (13,265–62,475)	40,115 (18,938–85,448)	69,108 (34,573–143,744)	41.3% (29.0–55.7)	58.7% (44.3–71.0)
Sudan	Eastern Mediterranean region	2013	37,785,849	12,660,904	25,124,945	27,543 (13,221–60,015)	37,838 (18,380–79,326)	66,130 (33,636–134,276)	42.1% (29.9–56.0)	57.9% (44.0–70.1)
Sudan	Eastern Mediterranean region	2014	38,823,318	13,079,188	25,744,130	26,643 (13,166–57,507)	35,599 (17,698–72,665)	62,875 (33,037–126,052)	42.8% (30.7–56.7)	57.2% (43.3–69.3)
Sudan	Eastern Mediterranean region	2015	40,024,431	13,565,881	26,458,550	25,818 (13,082–54,738)	33,388 (17,180–66,837)	59,593 (32,461–117,808)	43.6% (31.4–57.7)	56.4% (42.3–68.6)
Sudan	Eastern Mediterranean region	2016	41,259,892	14,078,288	27,181,604	25,004 (12,890–52,053)	31,232 (16,415–61,614)	56,602 (31,897–108,677)	44.4% (32.1–58.8)	55.6% (41.2–67.9)
Sudan	Eastern Mediterranean region	2017	42,714,306	14,680,907	28,033,399	24,363 (12,807–49,345)	29,403 (15,763–57,583)	54,020 (31,175–101,774)	45.2% (32.6–60.2)	54.8% (39.8–67.4)
Sudan	Eastern Mediterranean region	2018	44,230,596	15,322,363	28,908,233	23,835 (12,609–47,877)	27,773 (14,989–53,684)	51,945 (30,516–96,218)	46.0% (33.2–61.4)	54.0% (38.6–66.8)
Sudan	Eastern Mediterranean region	2019	45,548,175	15,912,710	29,635,465	23,332 (12,373–46,419)	26,165 (14,062–50,486)	49,862 (29,499–91,769)	46.9% (33.4–62.9)	53.1% (37.1–66.6)
Sudan	Eastern Mediterranean region	2020	46,789,231	16,494,608	30,294,623	23,019 (12,158–45,970)	24,920 (13,198–48,465)	48,209 (28,476–88,089)	47.7% (33.7–64.4)	52.3% (35.6–66.3)
Sudan	Eastern Mediterranean region	2021	48,066,924	17,108,460	30,958,464	22,902 (11,941–45,819)	23,937 (12,344–46,512)	47,233 (27,545–86,128)	48.7% (34.0–65.9)	51.3% (34.1–66.0)
Sudan	Eastern Mediterranean region	2022	49,383,346	17,756,276	31,627,070	23,093 (11,992–46,251)	23,320 (11,691–45,845)	46,887 (26,891–85,976)	49.6% (34.1–67.8)	50.4% (32.2–65.9)
Sudan	Eastern Mediterranean region	2023	50,042,791	18,186,551	31,856,240	23,308 (11,820–47,471)	22,667 (10,908–45,487)	46,461 (26,128–86,074)	50.6% (34.2–69.5)	49.4% (30.5–65.8)
Sudan	Eastern Mediterranean region	2024	50,448,963	18,541,003	31,907,960	23,721 (11,624–50,167)	22,177 (9,983–45,888)	46,450 (25,133–88,543)	51.5% (34.3–71.5)	48.5% (28.5–65.7)
Tanzania	Africa region	2000	34,260,139	7,643,094	26,617,045	51,692 (14,597–164,817)	245,463 (86,444–629,580)	301,241 (107,626–766,928)	17.4% (7.7–34.3)	82.6% (65.7–92.3)
Tanzania	Africa region	2001	35,198,299	7,980,862	27,217,437	57,326 (17,056–171,919)	260,227 (93,657–654,025)	320,936 (118,275–789,729)	18.1% (8.3–34.2)	81.9% (65.8–91.7)
Tanzania	Africa region	2002	36,121,304	8,323,793	27,797,511	63,002 (19,418–180,340)	272,396 (102,790–656,500)	339,437 (130,269–806,727)	18.7% (9.0–34.3)	81.3% (65.7–91.0)
Tanzania	Africa region	2003	37,089,555	8,757,215	28,332,340	69,037 (22,649–191,751)	283,250 (109,409–673,901)	357,039 (141,371–828,639)	19.6% (9.9–34.8)	80.4% (65.2–90.1)
Tanzania	Africa region	2004	38,109,668	9,231,305	28,878,363	75,632 (25,875–203,352)	291,958 (115,060–680,944)	372,157 (149,379–854,041)	20.5% (10.7–35.4)	79.5% (64.6–89.3)
Tanzania	Africa region	2005	39,182,076	9,734,787	29,447,289	81,933 (28,941–214,783)	298,711 (121,324–687,590)	384,530 (158,412–874,691)	21.5% (11.6–36.0)	78.5% (64.0–88.4)
Tanzania	Africa region	2006	40,294,902	10,266,335	30,028,567	87,485 (31,868–224,484)	302,150 (123,007–687,404)	392,766 (165,097–880,927)	22.5% (12.7–36.6)	77.5% (63.4–87.3)
Tanzania	Africa region	2007	41,435,512	10,823,370	30,612,142	92,477 (34,652–233,057)	301,258 (124,512–677,598)	396,707 (168,724–887,765)	23.5% (13.7–37.2)	76.5% (62.8–86.3)
Tanzania	Africa region	2008	42,570,728	11,398,738	31,171,990	96,286 (36,775–239,697)	297,295 (123,087–668,100)	397,407 (169,499–879,572)	24.6% (14.8–37.8)	75.4% (62.2–85.2)
Tanzania	Africa region	2009	43,633,982	11,972,728	31,661,254	98,877 (38,683–244,658)	289,218 (118,792–648,445)	392,557 (166,576–863,872)	25.7% (15.9–38.6)	74.3% (61.4–84.1)
Tanzania	Africa region	2010	44,758,488	12,583,401	32,175,087	100,713 (39,335–247,006)	278,557 (114,324–624,094)	383,390 (161,840–841,298)	26.8% (16.8–39.5)	73.2% (60.5–83.2)
Tanzania	Africa region	2011	46,029,367	13,255,537	32,773,830	102,039 (39,805–247,668)	265,424 (109,919–594,402)	371,156 (156,644–821,896)	28.0% (17.9–40.6)	72.0% (59.4–82.1)
Tanzania	Africa region	2012	47,374,260	13,972,091	33,402,169	102,289 (40,905–248,951)	251,266 (103,408–564,534)	356,967 (151,744–792,966)	29.2% (18.8–41.8)	70.8% (58.2–81.2)
Tanzania	Africa region	2013	48,824,128	14,742,934	34,081,194	102,076 (40,803–249,987)	236,807 (97,740–531,063)	341,567 (147,692–761,693)	30.4% (19.7–42.9)	69.6% (57.1–80.3)
Tanzania	Africa region	2014	50,351,512	15,560,631	34,790,881	101,713 (40,603–247,807)	221,991 (92,524–495,364)	326,008 (140,123–727,263)	31.6% (20.6–44.6)	68.4% (55.4–79.4)
Tanzania	Africa region	2015	52,020,962	16,447,468	35,573,494	100,955 (40,194–244,569)	207,827 (86,266–464,151)	310,403 (134,293–688,363)	32.9% (21.4–46.0)	67.1% (54.0–78.6)
Tanzania	Africa region	2016	53,824,013	17,402,918	36,421,095	100,177 (39,947–242,768)	195,335 (82,012–434,580)	298,033 (128,771–657,264)	34.2% (22.2–47.8)	65.8% (52.2–77.8)
Tanzania	Africa region	2017	55,652,890	18,394,950	37,257,940	99,346 (39,997–237,192)	182,609 (75,865–410,093)	286,044 (122,633–628,695)	35.5% (22.9–49.6)	64.5% (50.4–77.1)
Tanzania	Africa region	2018	57,437,145	19,399,970	38,037,175	99,028 (38,992–235,472)	171,980 (69,645–387,928)	274,314 (115,896–600,964)	36.8% (23.7–51.6)	63.2% (48.4–76.3)
Tanzania	Africa region	2019	59,174,891	20,415,337	38,759,554	98,872 (38,049–234,367)	162,409 (63,681–368,439)	263,951 (108,814–582,833)	38.0% (24.1–53.8)	62.0% (46.2–75.9)
Tanzania	Africa region	2020	60,972,798	21,478,888	39,493,910	99,875 (36,978–240,735)	154,170 (58,739–354,410)	257,194 (101,802–574,398)	39.3% (24.8–55.8)	60.7% (44.2–75.2)
Tanzania	Africa region	2021	62,830,412	22,590,046	40,240,366	102,086 (35,797–248,369)	148,406 (55,042–348,100)	252,548 (97,065–571,072)	40.7% (25.3–57.9)	59.3% (42.1–74.7)
Tanzania	Africa region	2022	64,711,821	23,737,590	40,974,231	104,451 (35,760–258,218)	143,621 (51,363–344,212)	252,366 (94,018–576,195)	42.1% (25.8–60.1)	57.9% (39.9–74.2)
Tanzania	Africa region	2023	66,617,606	24,920,980	41,696,626	108,315 (36,117–274,928)	141,079 (48,594–346,878)	254,155 (91,746–590,485)	43.4% (26.2–62.2)	56.6% (37.8–73.8)
Tanzania	Africa region	2024	68,560,157	26,146,101	42,414,056	114,191 (36,052–295,474)	140,620 (46,116–359,361)	259,979 (90,874–614,131)	44.7% (26.6–64.3)	55.3% (35.7–73.4)
Thailand	South-East Asia region	2000	63,007,815	19,775,633	43,232,182	82,141 (28,998–223,449)	225,518 (104,271–499,903)	311,946 (153,363–679,976)	26.3% (12.5–48.8)	73.7% (51.2–87.5)
Thailand	South-East Asia region	2001	63,651,141	20,717,173	42,933,968	87,631 (32,296–229,469)	223,213 (103,736–486,517)	314,809 (157,136–669,093)	27.8% (13.9–49.6)	72.2% (50.4–86.1)
Thailand	South-East Asia region	2002	64,266,437	21,679,640	42,586,797	93,038 (35,832–235,200)	218,707 (102,119–471,184)	316,332 (159,118–658,348)	29.4% (15.3–50.6)	70.6% (49.4–84.7)
Thailand	South-East Asia region	2003	64,868,166	22,665,586	42,202,580	97,497 (39,056–239,059)	212,810 (100,660–451,144)	313,914 (160,397–643,443)	31.0% (17.0–51.7)	69.0% (48.3–83.0)
Thailand	South-East Asia region	2004	65,452,047	23,673,351	41,778,696	101,436 (42,463–242,488)	204,890 (98,280–430,052)	310,128 (159,769–635,074)	32.7% (18.7–52.8)	67.3% (47.2–81.3)
Thailand	South-East Asia region	2005	66,017,420	24,697,777	41,319,643	104,561 (45,230–243,333)	195,816 (94,813–409,870)	303,265 (157,772–613,976)	34.5% (20.3–53.9)	65.5% (46.1–79.7)
Thailand	South-East Asia region	2006	66,567,687	25,743,722	40,823,965	106,985 (47,884–243,659)	185,329 (90,956–387,034)	294,446 (155,872–589,883)	36.3% (22.2–54.8)	63.7% (45.2–77.8)
Thailand	South-East Asia region	2007	67,102,394	26,807,406	40,294,988	108,770 (50,243–243,426)	174,153 (86,912–358,258)	285,087 (153,159–567,082)	38.1% (23.9–56.0)	61.9% (44.0–76.1)
Thailand	South-East Asia region	2008	67,619,830	27,887,770	39,732,060	109,339 (51,991–240,005)	162,175 (81,959–331,270)	273,730 (148,604–539,538)	40.0% (25.9–57.1)	60.0% (42.9–74.1)
Thailand	South-East Asia region	2009	68,121,080	28,980,751	39,140,329	109,205 (53,487–232,116)	150,072 (76,385–299,427)	261,299 (144,430–508,473)	41.9% (27.8–58.4)	58.1% (41.6–72.2)
Thailand	South-East Asia region	2010	68,579,447	30,076,202	38,503,245	108,153 (54,220–223,842)	137,829 (70,881–272,988)	248,399 (138,945–476,778)	43.8% (29.6–59.9)	56.2% (40.1–70.4)
Thailand	South-East Asia region	2011	69,007,208	30,844,842	38,162,366	105,532 (54,398–215,988)	127,380 (66,495–250,167)	234,892 (133,038–443,367)	45.2% (31.0–61.0)	54.8% (39.0–69.0)
Thailand	South-East Asia region	2012	69,436,098	31,555,235	37,880,863	102,364 (53,765–207,146)	117,367 (62,027–227,936)	221,626 (127,307–413,075)	46.6% (32.3–61.9)	53.4% (38.1–67.7)
Thailand	South-East Asia region	2013	69,845,114	32,263,554	37,581,560	99,208 (52,423–197,674)	107,890 (57,076–208,010)	208,920 (121,560–384,672)	48.0% (33.5–63.2)	52.0% (36.8–66.5)
Thailand	South-East Asia region	2014	70,216,367	32,961,669	37,254,698	96,606 (51,798–188,754)	99,585 (52,788–190,467)	197,082 (116,288–361,552)	49.3% (34.7–64.3)	50.7% (35.7–65.3)
Thailand	South-East Asia region	2015	70,540,795	33,643,727	36,897,068	94,184 (50,899–181,356)	91,642 (48,664–175,971)	187,162 (111,873–341,822)	50.7% (35.9–65.8)	49.3% (34.2–64.1)
Thailand	South-East Asia region	2016	70,859,841	34,330,176	36,529,665	92,189 (50,102–175,648)	84,829 (44,876–163,715)	178,085 (107,748–323,131)	52.0% (37.0–67.3)	48.0% (32.7–63.0)
Thailand	South-East Asia region	2017	71,160,187	35,010,812	36,149,375	90,718 (49,773–172,609)	79,301 (41,845–154,056)	171,066 (103,810–309,170)	53.4% (37.9–68.7)	46.6% (31.3–62.1)
Thailand	South-East Asia region	2018	71,376,079	35,651,638	35,724,441	90,185 (49,360–170,648)	74,525 (38,654–144,752)	165,596 (100,321–298,503)	54.7% (38.8–70.3)	45.3% (29.7–61.2)
Thailand	South-East Asia region	2019	71,522,271	36,256,070	35,266,201	90,127 (49,222–170,572)	70,487 (36,078–138,537)	161,788 (98,251–289,983)	56.1% (39.5–71.8)	43.9% (28.2–60.5)
Thailand	South-East Asia region	2020	71,641,484	36,845,215	34,796,269	91,139 (49,477–172,958)	67,603 (33,580–133,760)	159,950 (96,673–287,815)	57.4% (40.1–73.4)	42.6% (26.6–59.9)
Thailand	South-East Asia region	2021	71,727,332	37,415,128	34,312,204	92,934 (50,021–177,613)	65,396 (31,559–130,751)	159,598 (95,204–287,663)	58.7% (40.8–74.9)	41.3% (25.1–59.2)
Thailand	South-East Asia region	2022	71,735,329	37,940,098	33,795,231	95,512 (50,953–183,803)	63,687 (29,539–130,515)	160,403 (94,981–291,717)	60.0% (41.2–76.5)	40.0% (23.5–58.8)
Thailand	South-East Asia region	2023	71,702,435	38,438,241	33,264,194	98,852 (51,445–192,819)	62,419 (28,077–131,921)	163,152 (94,559–298,629)	61.2% (41.7–78.1)	38.8% (21.9–58.3)
Thailand	South-East Asia region	2024	71,668,011	38,930,064	32,737,947	102,857 (51,767–204,835)	61,836 (26,648–134,745)	166,977 (93,784–312,667)	62.5% (42.3–79.6)	37.5% (20.4–57.7)
Uganda	Africa region	2000	24,000,150	3,548,662	20,451,488	13,057 (4,294–37,926)	84,221 (38,192–182,471)	98,425 (45,228–210,650)	13.3% (6.0–28.4)	86.7% (71.6–94.0)
Uganda	Africa region	2001	24,745,676	3,761,590	20,984,086	13,961 (4,765–39,196)	85,337 (39,034–182,098)	100,147 (46,364–212,604)	14.0% (6.6–28.5)	86.0% (71.5–93.4)
Uganda	Africa region	2002	25,532,870	3,989,766	21,543,104	14,920 (5,390–40,048)	86,437 (40,243–181,279)	102,249 (48,107–211,620)	14.6% (7.3–28.6)	85.4% (71.4–92.7)
Uganda	Africa region	2003	26,352,124	4,232,415	22,119,709	15,944 (6,064–40,844)	87,460 (41,873–178,993)	104,435 (50,400–211,439)	15.4% (8.0–28.8)	84.6% (71.2–92.0)
Uganda	Africa region	2004	27,154,515	4,482,396	22,672,119	16,983 (6,749–42,080)	88,074 (43,765–177,264)	105,837 (53,294–209,744)	16.1% (8.8–29.0)	83.9% (71.0–91.2)
Uganda	Africa region	2005	27,963,289	4,742,574	23,220,715	18,080 (7,575–42,882)	88,457 (45,853–173,898)	107,283 (56,276–208,151)	16.9% (9.6–29.3)	83.1% (70.7–90.4)
Uganda	Africa region	2006	28,794,003	5,017,355	23,776,648	19,306 (8,524–43,880)	88,703 (48,175–171,110)	108,565 (59,508–207,050)	17.7% (10.4–29.7)	82.3% (70.3–89.6)
Uganda	Africa region	2007	29,653,430	5,307,667	24,345,763	20,498 (9,491–45,186)	89,135 (50,243–169,714)	110,210 (62,858–205,725)	18.5% (11.2–30.0)	81.5% (70.0–88.8)
Uganda	Africa region	2008	30,539,553	5,614,391	24,925,162	21,775 (10,589–46,586)	89,764 (51,549–167,628)	112,084 (65,047–206,457)	19.4% (12.1–30.5)	80.6% (69.5–87.9)
Uganda	Africa region	2009	31,451,151	5,937,348	25,513,803	23,186 (11,486–48,662)	90,313 (52,396–166,864)	113,837 (66,744–208,214)	20.3% (12.9–30.9)	79.7% (69.1–87.1)
Uganda	Africa region	2010	32,390,802	6,278,309	26,112,493	24,583 (12,509–50,483)	90,835 (52,997–166,999)	115,801 (68,926–210,221)	21.2% (13.9–31.6)	78.8% (68.4–86.1)
Uganda	Africa region	2011	33,354,543	6,636,887	26,717,656	26,075 (13,555–53,438)	91,415 (53,490–166,894)	117,865 (70,181–214,334)	22.2% (14.8–32.4)	77.8% (67.6–85.2)
Uganda	Africa region	2012	34,337,438	7,013,078	27,324,360	27,790 (14,540–56,197)	91,781 (53,658–168,105)	119,909 (71,465–217,776)	23.2% (15.7–33.2)	76.8% (66.8–84.3)
Uganda	Africa region	2013	35,337,042	7,405,937	27,931,105	29,621 (15,542–59,532)	92,375 (53,914–169,695)	122,104 (72,857–221,722)	24.2% (16.6–34.1)	75.8% (65.9–83.4)
Uganda	Africa region	2014	36,395,539	7,826,497	28,569,042	31,545 (16,729–62,265)	92,981 (53,767–171,020)	125,002 (74,558–228,524)	25.3% (17.5–35.3)	74.7% (64.7–82.5)
Uganda	Africa region	2015	37,531,446	8,279,437	29,252,009	33,680 (17,912–66,883)	93,514 (54,059–172,634)	128,010 (75,878–234,078)	26.3% (18.3–36.8)	73.7% (63.2–81.7)
Uganda	Africa region	2016	38,799,152	8,777,920	30,021,232	35,986 (18,993–71,820)	94,275 (54,248–176,251)	131,540 (77,225–240,703)	27.4% (19.1–38.3)	72.6% (61.7–80.9)
Uganda	Africa region	2017	40,177,388	9,319,547	30,857,841	38,688 (20,003–78,290)	95,772 (54,025–181,095)	135,493 (77,861–250,252)	28.5% (19.8–40.1)	71.5% (59.9–80.2)
Uganda	Africa region	2018	41,565,831	9,881,861	31,683,970	41,564 (20,848–85,687)	97,194 (53,354–186,534)	139,904 (78,130–261,862)	29.7% (20.4–42.0)	70.3% (58.0–79.6)
Uganda	Africa region	2019	42,999,637	10,475,142	32,524,495	44,625 (21,697–93,858)	98,960 (51,935–193,627)	144,475 (77,165–277,051)	30.8% (21.0–44.0)	69.2% (56.0–79.0)
Uganda	Africa region	2020	44,457,152	11,093,838	33,363,314	47,952 (22,158–102,615)	100,861 (51,137–202,211)	150,282 (77,099–291,688)	32.1% (21.5–46.0)	67.9% (54.0–78.5)
Uganda	Africa region	2021	45,910,930	11,731,620	34,179,310	51,533 (22,754–113,106)	102,624 (49,676–209,570)	155,961 (77,063–309,113)	33.3% (21.9–48.2)	66.7% (51.8–78.1)
Uganda	Africa region	2022	47,312,719	12,376,534	34,936,185	55,504 (23,453–123,999)	104,381 (47,993–216,363)	161,531 (76,326–326,443)	34.5% (22.3–50.7)	65.5% (49.3–77.7)
Uganda	Africa region	2023	48,656,601	13,025,859	35,630,742	59,503 (24,058–135,998)	105,995 (46,425–224,837)	167,396 (75,561–343,997)	35.8% (22.7–53.2)	64.2% (46.8–77.3)
Uganda	Africa region	2024	50,015,092	13,698,634	36,316,458	63,761 (24,676–149,124)	107,559 (44,866–234,350)	173,581 (75,620–360,164)	37.1% (23.0–55.5)	62.9% (44.5–77.0)
Vietnam	Western Pacific region	2000	77,154,011	18,805,519	58,348,492	78,484 (32,397–198,864)	303,980 (151,636–651,362)	384,573 (196,641–823,022)	20.6% (11.3–32.4)	79.4% (67.6–88.7)
Vietnam	Western Pacific region	2001	77,969,361	19,443,220	58,526,141	83,502 (35,523–201,118)	304,999 (155,399–640,976)	390,597 (202,990–815,285)	21.5% (12.3–33.0)	78.5% (67.0–87.7)
Vietnam	Western Pacific region	2002	78,772,224	20,095,582	58,676,642	88,308 (38,740–205,227)	304,765 (158,404–629,446)	395,507 (208,447–810,916)	22.5% (13.4–33.7)	77.5% (66.3–86.6)
Vietnam	Western Pacific region	2003	79,563,777	20,759,781	58,803,996	92,841 (42,855–209,152)	303,056 (158,974–616,103)	398,745 (213,156–802,759)	23.6% (14.6–34.4)	76.4% (65.6–85.4)
Vietnam	Western Pacific region	2004	80,338,971	21,436,848	58,902,123	97,460 (46,914–212,883)	299,826 (161,059–600,651)	399,455 (216,901–790,215)	24.6% (15.7–35.2)	75.4% (64.8–84.3)
Vietnam	Western Pacific region	2005	81,088,313	22,121,703	58,966,610	101,687 (50,099–216,726)	294,892 (161,557–577,719)	399,810 (220,947–774,715)	25.7% (17.0–36.0)	74.3% (64.0–83.0)
Vietnam	Western Pacific region	2006	82,167,897	22,914,983	59,252,914	105,956 (53,572–219,933)	289,581 (160,954–559,559)	397,214 (224,141–760,151)	26.8% (18.4–36.7)	73.2% (63.3–81.6)
Vietnam	Western Pacific region	2007	83,633,375	23,838,857	59,794,518	110,568 (57,248–224,340)	284,427 (158,926–538,263)	396,666 (226,434–747,661)	28.0% (19.7–37.6)	72.0% (62.4–80.3)
Vietnam	Western Pacific region	2008	85,175,788	24,810,004	60,365,784	114,628 (60,613–228,661)	278,343 (156,334–517,073)	395,143 (226,524–729,680)	29.2% (21.0–38.6)	70.8% (61.4–79.0)
Vietnam	Western Pacific region	2009	86,460,018	25,732,231	60,727,787	118,079 (63,517–229,890)	270,162 (152,563–499,824)	390,231 (225,871–713,922)	30.5% (22.4–39.5)	69.5% (60.5–77.6)
Vietnam	Western Pacific region	2010	87,455,152	26,601,234	60,853,918	120,362 (66,050–233,206)	260,247 (147,976–476,878)	381,881 (222,477–695,528)	31.8% (23.6–40.6)	68.2% (59.4–76.4)
Vietnam	Western Pacific region	2011	88,468,314	27,495,952	60,972,362	122,780 (67,961–234,294)	249,516 (142,763–456,107)	373,153 (218,973–675,260)	33.1% (24.9–41.8)	66.9% (58.2–75.1)
Vietnam	Western Pacific region	2012	89,510,356	28,421,328	61,089,028	124,922 (69,583–236,945)	238,645 (137,158–437,235)	364,392 (214,941–657,383)	34.4% (26.3–43.1)	65.6% (56.9–73.7)
Vietnam	Western Pacific region	2013	90,573,104	29,371,952	61,201,152	126,855 (71,096–239,620)	228,083 (131,832–418,950)	356,428 (210,254–638,383)	35.8% (27.7–44.6)	64.2% (55.4–72.3)
Vietnam	Western Pacific region	2014	91,679,578	30,359,692	61,319,886	129,150 (72,478–241,400)	218,494 (126,602–399,988)	348,954 (206,397–623,388)	37.2% (28.8–46.2)	62.8% (53.8–71.2)
Vietnam	Western Pacific region	2015	92,823,254	31,382,614	61,440,640	131,448 (73,683–244,716)	209,785 (121,342–381,331)	342,287 (203,333–609,604)	38.6% (29.9–47.9)	61.4% (52.1–70.1)
Vietnam	Western Pacific region	2016	94,000,117	32,439,440	61,560,677	134,287 (75,538–249,931)	201,566 (116,674–366,489)	338,079 (201,099–599,314)	40.1% (30.9–49.8)	59.9% (50.2–69.1)
Vietnam	Western Pacific region	2017	95,176,977	33,514,669	61,662,308	137,596 (77,275–255,800)	194,636 (112,496–354,692)	334,179 (199,495–591,269)	41.5% (31.9–51.8)	58.5% (48.2–68.1)
Vietnam	Western Pacific region	2018	96,237,319	34,567,483	61,669,836	141,528 (79,438–262,368)	187,994 (107,523–343,683)	330,895 (197,827–586,026)	42.9% (32.9–53.7)	57.1% (46.3–67.1)
Vietnam	Western Pacific region	2019	97,173,776	35,592,811	61,580,965	145,467 (81,355–270,105)	182,000 (103,908–334,161)	329,450 (196,302–583,221)	44.3% (33.8–56.1)	55.7% (43.9–66.2)
Vietnam	Western Pacific region	2020	98,079,191	36,622,770	61,456,421	149,934 (83,275–279,738)	177,460 (100,214–328,137)	329,805 (196,556–587,625)	45.8% (34.8–58.4)	54.2% (41.6–65.2)
Vietnam	Western Pacific region	2021	98,935,098	37,646,783	61,288,315	155,862 (86,097–292,450)	173,462 (96,499–323,917)	332,174 (197,188–595,370)	47.3% (35.6–60.6)	52.7% (39.4–64.4)
Vietnam	Western Pacific region	2022	99,680,655	38,642,203	61,038,452	162,361 (89,008–307,202)	170,467 (93,077–322,272)	335,875 (197,783–605,216)	48.7% (36.3–62.8)	51.3% (37.2–63.7)
Vietnam	Western Pacific region	2023	100,352,192	39,619,045	60,733,147	169,674 (91,648–323,956)	168,124 (88,978–323,717)	340,347 (199,695–621,468)	50.1% (37.2–65.0)	49.9% (35.0–62.8)
Vietnam	Western Pacific region	2024	100,987,686	40,592,000	60,395,686	178,340 (94,875–344,044)	166,324 (85,067–326,752)	346,883 (199,470–643,239)	51.5% (37.9–67.2)	48.5% (32.8–62.1)
Zambia	Africa region	2000	10,017,631	3,486,336	6,531,295	45,863 (16,352–117,624)	64,802 (24,353–153,089)	112,478 (45,317–257,230)	41.2% (24.3–61.4)	58.8% (38.6–75.7)
Zambia	Africa region	2001	10,325,185	3,614,021	6,711,164	48,504 (18,053–119,017)	66,242 (25,784–151,914)	116,662 (48,539–259,571)	41.9% (25.6–61.0)	58.1% (39.0–74.4)
Zambia	Africa region	2002	10,647,949	3,777,360	6,870,589	51,259 (19,819–121,081)	66,957 (26,798–151,165)	119,974 (51,057–260,480)	43.0% (27.2–60.9)	57.0% (39.1–72.8)
Zambia	Africa region	2003	10,983,595	3,948,712	7,034,883	53,637 (21,472–125,078)	67,471 (27,811–150,199)	122,842 (53,601–262,082)	44.0% (28.8–60.8)	56.0% (39.2–71.2)
Zambia	Africa region	2004	11,338,198	4,130,506	7,207,692	56,069 (23,072–127,144)	67,441 (28,899–147,733)	125,025 (55,677–261,161)	45.1% (30.4–60.7)	54.9% (39.3–69.6)
Zambia	Africa region	2005	11,718,819	4,325,533	7,393,286	58,110 (24,519–128,975)	67,076 (29,553–145,077)	126,080 (57,723–262,123)	46.1% (32.2–60.7)	53.9% (39.3–67.8)
Zambia	Africa region	2006	12,129,553	4,535,846	7,593,707	59,812 (26,119–130,822)	66,102 (30,153–141,854)	126,854 (59,972–262,120)	47.2% (33.9–60.7)	52.8% (39.3–66.1)
Zambia	Africa region	2007	12,565,085	4,759,780	7,805,305	61,116 (27,557–131,951)	65,257 (30,700–137,203)	127,264 (61,059–259,797)	48.3% (35.6–60.9)	51.7% (39.1–64.4)
Zambia	Africa region	2008	13,021,324	4,996,412	8,024,912	62,101 (29,046–132,841)	63,794 (30,530–132,997)	126,738 (62,032–258,342)	49.3% (37.2–61.2)	50.7% (38.8–62.8)
Zambia	Africa region	2009	13,490,389	5,242,500	8,247,889	62,650 (30,053–132,710)	62,107 (30,422–129,418)	125,313 (63,099–255,793)	50.3% (38.5–61.6)	49.7% (38.4–61.5)
Zambia	Africa region	2010	13,965,594	5,496,160	8,469,434	63,059 (30,839–133,022)	60,142 (29,786–124,832)	123,660 (63,402–251,749)	51.4% (39.9–62.0)	48.6% (38.0–60.1)
Zambia	Africa region	2011	14,437,796	5,753,606	8,684,190	63,193 (31,314–132,374)	57,793 (29,209–118,935)	121,464 (63,405–246,684)	52.4% (41.3–62.5)	47.6% (37.5–58.7)
Zambia	Africa region	2012	14,913,629	6,018,246	8,895,383	63,347 (32,128–130,397)	55,498 (28,500–112,781)	118,946 (63,010–237,773)	53.5% (42.3–63.4)	46.5% (36.6–57.7)
Zambia	Africa region	2013	15,398,997	6,292,800	9,106,197	63,023 (33,156–127,498)	53,126 (27,605–107,220)	116,567 (63,148–228,612)	54.6% (43.3–64.3)	45.4% (35.7–56.7)
Zambia	Africa region	2014	15,895,315	6,577,799	9,317,516	62,894 (33,849–124,391)	50,856 (26,860–101,225)	114,456 (63,261–219,216)	55.6% (44.3–65.4)	44.4% (34.6–55.7)
Zambia	Africa region	2015	16,399,089	6,872,366	9,526,723	62,763 (34,340–121,617)	48,804 (26,110–95,939)	112,416 (63,828–211,271)	56.6% (45.0–66.8)	43.4% (33.2–55.0)
Zambia	Africa region	2016	16,914,423	7,178,143	9,736,280	62,916 (35,000–119,842)	46,751 (25,257–90,570)	110,532 (63,802–204,100)	57.6% (45.6–68.2)	42.4% (31.8–54.4)
Zambia	Africa region	2017	17,441,320	7,495,582	9,945,738	63,139 (35,484–118,770)	44,863 (24,494–87,197)	108,850 (63,411–197,984)	58.5% (46.0–69.7)	41.5% (30.3–54.0)
Zambia	Africa region	2018	17,973,569	7,822,277	10,151,292	63,387 (35,662–119,963)	43,168 (23,207–84,283)	107,093 (63,075–194,793)	59.5% (46.4–71.3)	40.5% (28.7–53.6)
Zambia	Africa region	2019	18,513,839	8,159,419	10,354,420	63,721 (35,544–122,402)	41,658 (21,825–82,363)	105,967 (61,752–195,439)	60.5% (46.8–72.8)	39.5% (27.2–53.2)
Zambia	Africa region	2020	19,059,395	8,506,017	10,553,378	64,037 (35,075–125,007)	40,332 (20,395–81,689)	105,028 (60,017–196,615)	61.5% (47.0–74.4)	38.5% (25.6–53.0)
Zambia	Africa region	2021	19,603,607	8,859,262	10,744,345	65,004 (34,543–129,505)	39,326 (18,901–82,377)	105,081 (58,094–200,312)	62.5% (47.2–76.0)	37.5% (24.0–52.8)
Zambia	Africa region	2022	20,152,938	9,222,186	10,930,752	66,287 (33,714–135,033)	38,391 (17,390–83,022)	105,477 (55,935–205,984)	63.6% (47.3–77.4)	36.4% (22.6–52.7)
Zambia	Africa region	2023	20,723,965	9,602,449	11,121,516	67,993 (33,098–141,223)	37,717 (16,058–84,329)	106,909 (54,151–213,718)	64.5% (47.3–78.8)	35.5% (21.2–52.7)
Zambia	Africa region	2024	21,314,956	9,999,698	11,315,258	70,255 (32,662–150,116)	37,384 (14,870–86,676)	108,560 (52,399–221,895)	65.6% (47.3–80.3)	34.4% (19.7–52.7)
Zimbabwe	Africa region	2000	11,892,055	4,014,520	7,877,535	33,152 (10,885–92,610)	85,205 (33,407–201,460)	119,987 (49,649–279,366)	28.0% (13.9–48.1)	72.0% (51.9–86.1)
Zimbabwe	Africa region	2001	11,971,901	4,090,799	7,881,102	35,469 (12,081–93,694)	87,487 (35,107–200,761)	124,891 (52,685–279,920)	28.8% (15.0–48.0)	71.2% (52.0–85.0)
Zimbabwe	Africa region	2002	12,087,653	4,180,515	7,907,138	37,612 (13,413–95,728)	88,625 (35,944–198,445)	127,275 (54,542–279,729)	29.7% (16.2–48.1)	70.3% (51.9–83.8)
Zimbabwe	Africa region	2003	12,232,323	4,217,583	8,014,740	38,416 (14,169–95,910)	89,067 (36,964–197,982)	128,889 (55,320–277,758)	30.1% (17.1–47.4)	69.9% (52.6–82.9)
Zimbabwe	Africa region	2004	12,365,896	4,240,760	8,125,136	38,477 (14,737–93,255)	88,073 (37,039–192,074)	128,457 (55,309–272,696)	30.4% (17.9–46.7)	69.6% (53.3–82.1)
Zimbabwe	Africa region	2005	12,483,432	4,258,099	8,225,333	37,990 (14,965–90,163)	85,761 (36,647–185,434)	125,495 (54,867–263,258)	30.8% (18.7–46.3)	69.2% (53.7–81.3)
Zimbabwe	Africa region	2006	12,636,445	4,287,040	8,349,405	37,050 (14,862–86,859)	82,494 (35,660–176,329)	120,972 (53,863–253,259)	31.1% (19.7–45.9)	68.9% (54.1–80.3)
Zimbabwe	Africa region	2007	12,804,058	4,320,473	8,483,585	35,689 (14,751–82,146)	77,880 (34,442–165,572)	114,708 (52,002–239,297)	31.4% (20.4–45.4)	68.6% (54.6–79.6)
Zimbabwe	Africa region	2008	12,959,149	4,349,090	8,610,059	34,029 (14,407–76,663)	72,804 (32,467–153,417)	107,629 (49,466–223,116)	31.8% (21.1–44.8)	68.2% (55.2–78.9)
Zimbabwe	Africa region	2009	13,142,790	4,386,800	8,755,990	32,097 (13,863–70,602)	67,337 (30,906–140,780)	100,184 (46,543–205,178)	32.1% (21.9–44.6)	67.9% (55.4–78.1)
Zimbabwe	Africa region	2010	13,356,548	4,433,840	8,922,708	30,021 (13,350–64,728)	62,218 (28,881–128,743)	92,894 (43,789–188,858)	32.5% (22.6–44.3)	67.5% (55.7–77.4)
Zimbabwe	Africa region	2011	13,595,424	4,488,529	9,106,895	28,081 (12,770–59,190)	57,136 (26,792–116,916)	85,899 (41,072–172,639)	32.9% (23.2–44.1)	67.1% (55.9–76.8)
Zimbabwe	Africa region	2012	13,817,887	4,536,965	9,280,922	26,178 (12,108–54,592)	52,206 (25,178–105,334)	78,916 (38,439–157,076)	33.3% (23.8–43.9)	66.7% (56.1–76.2)
Zimbabwe	Africa region	2013	14,013,808	4,576,069	9,437,739	24,347 (11,500–50,323)	47,815 (23,679–95,448)	72,716 (36,485–143,202)	33.7% (24.3–44.2)	66.3% (55.8–75.7)
Zimbabwe	Africa region	2014	14,207,359	4,617,960	9,589,399	22,801 (11,050–46,409)	44,165 (22,762–87,036)	67,386 (35,091–129,954)	34.1% (24.5–44.5)	65.9% (55.5–75.5)
Zimbabwe	Africa region	2015	14,399,013	4,663,120	9,735,893	21,584 (10,829–43,146)	41,048 (21,795–79,623)	63,015 (34,319–118,873)	34.5% (24.8–45.2)	65.5% (54.8–75.2)
Zimbabwe	Africa region	2016	14,600,294	4,715,311	9,884,983	20,654 (10,681–40,660)	38,532 (21,114–73,475)	59,602 (33,735–110,258)	34.8% (25.0–46.0)	65.2% (54.0–75.0)
Zimbabwe	Africa region	2017	14,812,482	4,775,100	10,037,382	20,064 (10,556–38,775)	36,599 (20,654–68,845)	57,023 (33,213–104,140)	35.4% (25.2–47.0)	64.6% (53.0–74.8)
Zimbabwe	Africa region	2018	15,034,452	4,842,447	10,192,005	19,781 (10,556–38,079)	35,308 (20,147–65,362)	55,464 (32,896–99,264)	35.9% (25.4–48.0)	64.1% (52.0–74.6)
Zimbabwe	Africa region	2019	15,271,368	4,918,908	10,352,460	19,813 (10,577–38,063)	34,594 (19,861–63,209)	54,846 (32,776–96,904)	36.5% (25.5–49.2)	63.5% (50.8–74.5)
Zimbabwe	Africa region	2020	15,526,888	5,006,179	10,520,709	20,193 (10,779–38,645)	34,338 (19,845–62,123)	54,853 (33,083–96,295)	37.1% (25.5–50.6)	62.9% (49.4–74.5)
Zimbabwe	Africa region	2021	15,797,210	5,102,973	10,694,237	20,977 (11,098–40,168)	34,615 (19,656–62,487)	55,722 (33,689–97,462)	37.7% (25.4–52.1)	62.3% (47.9–74.6)
Zimbabwe	Africa region	2022	16,069,056	5,205,571	10,863,485	22,012 (11,469–42,590)	35,279 (19,736–64,985)	57,524 (34,570–100,932)	38.4% (25.5–53.6)	61.6% (46.4–74.5)
Zimbabwe	Africa region	2023	16,340,822	5,313,545	11,027,277	23,433 (11,882–46,257)	36,413 (19,774–68,402)	60,110 (35,529–107,517)	39.1% (25.4–55.2)	60.9% (44.8–74.6)
Zimbabwe	Africa region	2024	16,634,373	5,434,450	11,199,923	25,214 (12,379–51,757)	38,052 (19,878–73,424)	63,559 (36,403–118,290)	39.8% (25.4–56.8)	60.2% (43.2–74.6)
